# Supplementary material for: Causal factors for migraine in Mendelian randomization studies: a systematic review and meta-analysis
Source: Front Neurol. 2025 Sep 9;16:1660995. doi: 10.3389/fneur.2025.1660995 (PMC12454037; doi:10.3389/fneur.2025.1660995)
Supplement: Supplementary file 2 [file Table_2.XLSX]

## Sheet: SM Table 4
Supplementary Material 2
Causal Factors for Migraine in Mendelian Randomization Studies: A Systematic Review and Meta‐analysis
Frontiers in Neurology First author: Xinyao Li Corresponding authors: Jiaqi Ni, jiaqini007@163.com & Shu Yang, yangshu1106@scu.edu.cn
SM Table 4. Details of the literature
General information				Exposure data								Outcome data								Main Analysis
Title	First Author	Year of Publication	Study Type	Exposure	GWAS Source	GWAS ID	Population	Case	Control	Total	Number of SNPs	Outcome	GWAS Source	GWAS ID	Population	Case	Control	Total	Number of SNPs	Main Analysis Method	Main analysis metric	Main analysis effect size	95%CI	P-value
A causal effects of gut microbiota in the development of migraine	He, Q	2023	Two‐sample bidirectional MR	gut microbiota	MiBioGen consortium		European(78%)			18340		migraine	IHGC		European	59674	316078	375752		IVW	OR	/	/	/
A causal effects of gut microbiota in the development of migraine	He, Q	2023	Two‐sample bidirectional MR	migraine	IHGC		European	59674	316078	375752		gut microbiota	MiBioGen consortium		European(78%)			18340		IVW	OR	/	/	/
A cross-tissue transcriptome-wide association study reveals novel susceptibility genes for migraine	Jianxiong Gui	2024	Two-sample unidirectional MR	REV1(whole blood)	the GTEx V8 dataset					NA		migraine	FinnGen R10		European(92.55%)	20908	312803	333711		IVW	OR	0.74	0.64-0.86	4.77E-05
A cross-tissue transcriptome-wide association study reveals novel susceptibility genes for migraine	Jianxiong Gui	2024	Two-sample unidirectional MR	REV1(cells_cultured_fibroblasts)	the GTEx V8 dataset					NA		migraine	FinnGen R10		European(92.55%)	20908	312803	333711		IVW	OR	0.86	0.80-0.92	5.27E-05
A cross-tissue transcriptome-wide association study reveals novel susceptibility genes for migraine	Jianxiong Gui	2024	Two-sample unidirectional MR	SREBF2	the GTEx V8 dataset					NA		migraine	FinnGen R10		European(92.55%)	20908	312803	333711		IVW	OR	1.1	1.01-1.19	3.62E-02
A genome-wide cross-phenotype meta-analysis of the association of blood pressure with migraine	Guo, Y	2022	Two‐sample bidirectional MR	systolic BP (SBP)	UK Biobank		European			757601		migraine	UK Biobank		European			59,674 316078		IVW	OR	1.05	1.03-1.07	2.34 × 10-06
A genome-wide cross-phenotype meta-analysis of the association of blood pressure with migraine	Guo, Y	2022	Two‐sample bidirectional MR	diastolic BP (DBP)	UK Biobank		European			757601		migraine	UK Biobank		European			59,674 316078		IVW	OR	1.20	1.15-1.25	5.01 × 10-24
A genome-wide cross-phenotype meta-analysis of the association of blood pressure with migraine	Guo, Y	2022	Two‐sample bidirectional MR	pulse pressure (PP)	UK Biobank		European			757601		migraine	UK Biobank		European			59,674 316078		IVW	OR	1.09	1.05-1.14	3.29 × 10-06
A genome-wide cross-phenotype meta-analysis of the association of blood pressure with migraine	Guo, Y	2022	Two‐sample bidirectional MR	migraine	UK Biobank		European			59674/316078		systolic BP (SBP)	UK Biobank		European			757601		IVW	OR	/	/	/
A genome-wide cross-phenotype meta-analysis of the association of blood pressure with migraine	Guo, Y	2022	Two‐sample bidirectional MR	migraine	UK Biobank		European			59674/316078		diastolic BP (DBP)	UK Biobank		European			757601		IVW	OR	/	/	/
A genome-wide cross-phenotype meta-analysis of the association of blood pressure with migraine	Guo, Y	2022	Two‐sample bidirectional MR	migraine	UK Biobank		European			59674/316078		pulse pressure (PP)	UK Biobank		European			757601		IVW	OR	/	/	/
A genome-wide cross-phenotype meta-analysis of the association of blood pressure with migraine	Guo, Y	2022	Two‐sample bidirectional MR	systolic BP (SBP)	UK Biobank		European			757601		MWA	UK Biobank		European			59674/316078		IVW	OR	/	/	/
A genome-wide cross-phenotype meta-analysis of the association of blood pressure with migraine	Guo, Y	2022	Two‐sample bidirectional MR	diastolic BP (DBP)	UK Biobank		European			757601		MWA	UK Biobank		European			59674/316078		IVW	OR	/	/	/
A genome-wide cross-phenotype meta-analysis of the association of blood pressure with migraine	Guo, Y	2022	Two‐sample bidirectional MR	pulse pressure (PP)	UK Biobank		European			757601		MWA	UK Biobank		European			59674/316078		IVW	OR	/	/	/
A genome-wide cross-phenotype meta-analysis of the association of blood pressure with migraine	Guo, Y	2022	Two‐sample bidirectional MR	systolic BP (SBP)	UK Biobank		European			757601		MOA	UK Biobank		European			59674/316078		IVW	OR	/	/	/
A genome-wide cross-phenotype meta-analysis of the association of blood pressure with migraine	Guo, Y	2022	Two‐sample bidirectional MR	diastolic BP (DBP)	UK Biobank		European			757601		MOA	UK Biobank		European			59674/316078		IVW	OR	1.34	1.21-1.47	1.24 × 10−09
A genome-wide cross-phenotype meta-analysis of the association of blood pressure with migraine	Guo, Y	2022	Two‐sample bidirectional MR	pulse pressure (PP)	UK Biobank		European			757601		MOA	UK Biobank		European			59674/316078		IVW	OR	1.16	1.05-1.28	5.80 × 10−03
Alcohol, coffee consumption, and smoking in relation to migraine: A bidirectional Mendelian randomization study	Shuai Yuan	2022	Two‐sample bidirectional MR	Alcohol consumption	UKB,FinnGen		European			941280		migraine	UKB,FinnGen		European	59674	316078	375752	38	IVW	OR	0.58	0.35-0.95	0.031
Alcohol, coffee consumption, and smoking in relation to migraine: A bidirectional Mendelian randomization study	Shuai Yuan	2022	Two‐sample bidirectional MR	Coffee consumption	UKB		European			375833		migraine	UKB,FinnGen		European	59674	316078	375752	38	IVW	OR	0.58	0.44-0.78	<0.001
Alcohol, coffee consumption, and smoking in relation to migraine: A bidirectional Mendelian randomization study	Shuai Yuan	2022	Two‐sample bidirectional MR	smoking initiation	UKB,FinnGen		European			1232091		migraine	UKB,FinnGen		European	59674	316078	375752	38	IVW	OR	1.24	1.04-1.47	0.017
Alcohol, coffee consumption, and smoking in relation to migraine: A bidirectional Mendelian randomization study	Shuai Yuan	2022	Two‐sample bidirectional MR	smoking index	UKB,FinnGen		European			337334		migraine	UKB,FinnGen		European	59674	316078	375752	38	IVW	OR	1.27	0.98-1.63	0.066
Alcohol, coffee consumption, and smoking in relation to migraine: A bidirectional Mendelian randomization study	Shuai Yuan	2022	Two‐sample bidirectional MR	migraine	UKB,FinnGen		European	59674	316078	375752	38	Alcohol consumption	UKB,FinnGen		European			941280		IVW	OR	-0.04	-0.06,-0.02	2.49×10-4
Alcohol, coffee consumption, and smoking in relation to migraine: A bidirectional Mendelian randomization study	Shuai Yuan	2022	Two‐sample bidirectional MR	migraine	UKB,FinnGen		European	59674	316078	375752	38	Coffee consumption	UKB,FinnGen		European			375833		IVW	OR	-0.01	-0.02,0.01	0.509
Alcohol, coffee consumption, and smoking in relation to migraine: A bidirectional Mendelian randomization study	Shuai Yuan	2022	Two‐sample bidirectional MR	migraine	UKB,FinnGen		European	59674	316078	375752	38	smoking initiation	UKB,FinnGen		European			1232091		IVW	OR	-0.01	-0.05,0.04	0.755
Assessing the association between age at first sexual intercourse and migraine: a Mendelian randomization study	Guoliang Zhu	2024	Two‐sample bidirectional MR	age at first sexual intercourse	UK Biobank		European			397338		migraine	FinnGen		European			18477		IVW	OR	0.73	0.61-0.86	0.00025
Assessing the association between age at first sexual intercourse and migraine: a Mendelian randomization study	Guoliang Zhu	2024	Two‐sample bidirectional MR	age at first sexual intercourse	UK Biobank		European			397338		MWA	FinnGen		European			7917		IVW	OR	0.72	0.58-0.89	0.00256
Assessing the association between age at first sexual intercourse and migraine: a Mendelian randomization study	Guoliang Zhu	2024	Two‐sample bidirectional MR	age at first sexual intercourse	UK Biobank		European			397338		MOA	FinnGen		European			6730		IVW	OR	0.66	0.51-0.86	0.0019
Assessing the association between age at first sexual intercourse and migraine: a Mendelian randomization study	Guoliang Zhu	2024	Two‐sample bidirectional MR	migraine	FinnGen		European			18477		age at first sexual intercourse	UK Biobank		European			397338		IVW	OR	0.02	-0.09-0.14	0.68857
Assessing the association between age at first sexual intercourse and migraine: a Mendelian randomization study	Guoliang Zhu	2024	Two‐sample bidirectional MR	MWA	FinnGen		European			7917		age at first sexual intercourse	UK Biobank		European			397338		IVW	OR	/	/	/
Assessing the association between age at first sexual intercourse and migraine: a Mendelian randomization study	Guoliang Zhu	2024	Two‐sample bidirectional MR	MOA	FinnGen		European			6730		age at first sexual intercourse	UK Biobank		European			397338		IVW	OR	0.01	-0.02-0.04	0.45909
Association between brain structures and migraine: A bidirectional Mendelian randomization study	Guo, X	2023	Two‐sample bidirectional MR	SA	UK Biobank		European			51665		migraine	IHGC			102084	771257	873341	123	IVW	OR	0.85	0.754-0.957	0.007
Association between brain structures and migraine: A bidirectional Mendelian randomization study	Guo, X	2023	Two‐sample bidirectional MR	average thickness	UK Biobank		European			51665		migraine	IHGC			102084	771257	873341	123	IVW	OR	1.195	0.958-1.491	0.115
Association between brain structures and migraine: A bidirectional Mendelian randomization study	Guo, X	2023	Two‐sample bidirectional MR	GMV	UK Biobank		European			51665		migraine	IHGC			102084	771257	873341	123	IVW	OR	0.992	0.823-1.195	0.93
Association between brain structures and migraine: A bidirectional Mendelian randomization study	Guo, X	2023	Two‐sample bidirectional MR	WMH	UK Biobank		European			51665		migraine	IHGC			102084	771257	873341	123	IVW	OR	0.976	0.842-1.131	0.745
Association between brain structures and migraine: A bidirectional Mendelian randomization study	Guo, X	2023	Two‐sample bidirectional MR	HV	UK Biobank		European			51665		migraine	IHGC			102084	771257	873341	123	IVW	OR	0.737	0.546-0.996	0.047
Association between brain structures and migraine: A bidirectional Mendelian randomization study	Guo, X	2023	Two‐sample bidirectional MR	migraine	IHGC		European	102084	771257	873341		SA	UK Biobank		European					IVW	OR	/	/	/
Association between brain structures and migraine: A bidirectional Mendelian randomization study	Guo, X	2023	Two‐sample bidirectional MR	migraine	IHGC		European	102084	771,257	873341		average thickness	UK Biobank		European					IVW	OR	/	/	/
Association between brain structures and migraine: A bidirectional Mendelian randomization study	Guo, X	2023	Two‐sample bidirectional MR	migraine	IHGC		European	102084	771257	873341		GMV	UK Biobank		European					IVW	OR	/	/	/
Association between brain structures and migraine: A bidirectional Mendelian randomization study	Guo, X	2023	Two‐sample bidirectional MR	migraine	IHGC		European	102084	771257	873341		WMH	UK Biobank		European					IVW	OR	/	/	/
Association between brain structures and migraine: A bidirectional Mendelian randomization study	Guo, X	2023	Two‐sample bidirectional MR	migraine	IHGC		European	102084	771257	873341		HV	UK Biobank		European					IVW	OR	/	/	/
Association between dietary habits and the risk of migraine: a Mendelian randomization study	Xinhui Liu	2023	Two‐sample bidirectional MR	83 dietary habits	UKB		European			449210		migraine	FinnGen	FinnGen release 6	European			260405		IVW	OR	/	/	/
Association Between Hemostatic Profile and Migraine: a Mendelian Randomization Analysis	Guo, Y	2021	Two‐sample bidirectional MR	migraine	IHGC		European	59674	316078	375752		fibrinogen levels	the Cohorts for Heart and Aging Research in Genomic Epidemiology (CHARGE)		European			120246		IVW	OR	/	/	/
Association Between Hemostatic Profile and Migraine: a Mendelian Randomization Analysis	Guo, Y	2021	Two‐sample bidirectional MR	MOA	IHGC		European	4833	106834	111667		fibrinogen levels	the Cohorts for Heart and Aging Research in Genomic Epidemiology (CHARGE)		European			120246		IVW	OR	/	/	/
Association Between Hemostatic Profile and Migraine: a Mendelian Randomization Analysis	Guo, Y	2021	Two‐sample bidirectional MR	migraine	IHGC		European	59674	316078	375752		D-dimer levels	the Cohorts for Heart and Aging Research in Genomic Epidemiology (CHARGE)		European			21052		IVW	OR	/	/	/
Association Between Hemostatic Profile and Migraine: a Mendelian Randomization Analysis	Guo, Y	2021	Two‐sample bidirectional MR	MOA	IHGC		European	4833	106834	111667		D-dimer levels	the Cohorts for Heart and Aging Research in Genomic Epidemiology (CHARGE)		European			21052		IVW	OR	/	/	/
Association Between Hemostatic Profile and Migraine: a Mendelian Randomization Analysis	Guo, Y	2021	Two‐sample bidirectional MR	migraine	IHGC		European	59674	316078	375752		FVII activity	the Cohorts for Heart and Aging Research in Genomic Epidemiology (CHARGE)		European			20014		IVW	OR	/	/	/
Association Between Hemostatic Profile and Migraine: a Mendelian Randomization Analysis	Guo, Y	2021	Two‐sample bidirectional MR	MOA	IHGC		European	4833	106834	111667		FVII activity	the Cohorts for Heart and Aging Research in Genomic Epidemiology (CHARGE)		European			20014		IVW	OR	/	/	/
Association Between Hemostatic Profile and Migraine: a Mendelian Randomization Analysis	Guo, Y	2021	Two‐sample bidirectional MR	migraine	IHGC		European	59674	316078	375752		FVIII activity	the Cohorts for Heart and Aging Research in Genomic Epidemiology (CHARGE)		European			25897		IVW	OR	/	/	/
Association Between Hemostatic Profile and Migraine: a Mendelian Randomization Analysis	Guo, Y	2021	Two‐sample bidirectional MR	MOA	IHGC		European	4833	106834	111667		FVIII activity	the Cohorts for Heart and Aging Research in Genomic Epidemiology (CHARGE)		European			25897		IVW	OR	/	/	/
Association Between Hemostatic Profile and Migraine: a Mendelian Randomization Analysis	Guo, Y	2021	Two‐sample bidirectional MR	migraine	IHGC		European	59674	316078	375752		FXI levels	the Cohorts for Heart and Aging Research in Genomic Epidemiology (CHARGE)		European			16169		IVW	OR	/	/	/
Association Between Hemostatic Profile and Migraine: a Mendelian Randomization Analysis	Guo, Y	2021	Two‐sample bidirectional MR	MOA	IHGC		European	4833	106834	111667		FXI levels	the Cohorts for Heart and Aging Research in Genomic Epidemiology (CHARGE)		European			16169		IVW	OR	/	/	/
Association Between Hemostatic Profile and Migraine: a Mendelian Randomization Analysis	Guo, Y	2021	Two‐sample bidirectional MR	migraine	IHGC		European	59674	316078	375752		vWF levels	the Cohorts for Heart and Aging Research in Genomic Epidemiology (CHARGE)		European			42379		IVW	OR	/	/	/
Association Between Hemostatic Profile and Migraine: a Mendelian Randomization Analysis	Guo, Y	2021	Two‐sample bidirectional MR	MOA	IHGC		European	4833	106834	111667		vWF levels	the Cohorts for Heart and Aging Research in Genomic Epidemiology (CHARGE)		European			42379		IVW	OR	/	/	/
Association Between Hemostatic Profile and Migraine: a Mendelian Randomization Analysis	Guo, Y	2021	Two‐sample bidirectional MR	migraine	IHGC		European	59674	316078	375752		tPA levels	the Cohorts for Heart and Aging Research in Genomic Epidemiology (CHARGE)		European			26929		IVW	OR	/	/	/
Association Between Hemostatic Profile and Migraine: a Mendelian Randomization Analysis	Guo, Y	2021	Two‐sample bidirectional MR	MOA	IHGC		European	4833	106834	111667		tPA levels	the Cohorts for Heart and Aging Research in Genomic Epidemiology (CHARGE)		European			26929		IVW	OR	/	/	/
Association Between Hemostatic Profile and Migraine: a Mendelian Randomization Analysis	Guo, Y	2021	Two‐sample bidirectional MR	migraine	IHGC		European	59674	316078	375752		PAI-1 levels	the Cohorts for Heart and Aging Research in Genomic Epidemiology (CHARGE)		European			19599		IVW	OR	/	/	/
Association Between Hemostatic Profile and Migraine: a Mendelian Randomization Analysis	Guo, Y	2021	Two‐sample bidirectional MR	MOA	IHGC		European	4833	106834	111667		PAI-1 levels	the Cohorts for Heart and Aging Research in Genomic Epidemiology (CHARGE)		European			19599		IVW	OR	/	/	/
Association Between Hemostatic Profile and Migraine: a Mendelian Randomization Analysis	Guo, Y	2021	Two‐sample bidirectional MR	migraine	IHGC		European	59674	316078	375752		aPTT	the Cohorts for Heart and Aging Research in Genomic Epidemiology (CHARGE)		European			9140		IVW	OR	/	/	/
Association Between Hemostatic Profile and Migraine: a Mendelian Randomization Analysis	Guo, Y	2021	Two‐sample bidirectional MR	MOA	IHGC		European	4833	106834	111667		aPTT	the Cohorts for Heart and Aging Research in Genomic Epidemiology (CHARGE)		European			9140		IVW	OR	/	/	/
Association Between Hemostatic Profile and Migraine: a Mendelian Randomization Analysis	Guo, Y	2021	Two‐sample bidirectional MR	migraine	IHGC		European	59674	316078	375752		PT/INR	the Cohorts for Heart and Aging Research in Genomic Epidemiology (CHARGE)		European			2583		IVW	OR	/	/	/
Association Between Hemostatic Profile and Migraine: a Mendelian Randomization Analysis	Guo, Y	2021	Two‐sample bidirectional MR	MOA	IHGC		European	4833	106834	111667		PT/INR	the Cohorts for Heart and Aging Research in Genomic Epidemiology (CHARGE)		European			2583		IVW	OR	/	/	/
Association Between Hemostatic Profile and Migraine: a Mendelian Randomization Analysis	Guo, Y	2021	Two‐sample bidirectional MR	migraine	IHGC		European	59674	316078	375752		fibrinopeptide A	So-Youn Shin et al.		European			7824		IVW	OR	/	/	/
Association Between Hemostatic Profile and Migraine: a Mendelian Randomization Analysis	Guo, Y	2021	Two‐sample bidirectional MR	MOA	IHGC		European	4833	106834	111667		fibrinopeptide A	So-Youn Shin et al.		European			7824		IVW	OR	/	/	/
Association Between Hemostatic Profile and Migraine: a Mendelian Randomization Analysis	Guo, Y	2021	Two‐sample bidirectional MR	migraine	IHGC		European	59674	316078	375752		phosphorylated fibrinopeptide A	So-Youn Shin et al.		European			7824		IVW	OR	/	/	/
Association Between Hemostatic Profile and Migraine: a Mendelian Randomization Analysis	Guo, Y	2021	Two‐sample bidirectional MR	MOA	IHGC		European	4833	106834	111667		phosphorylated fibrinopeptide A	So-Youn Shin et al.		European			7824		IVW	OR	/	/	/
Association Between Hemostatic Profile and Migraine: a Mendelian Randomization Analysis	Guo, Y	2021	Two‐sample bidirectional MR	fibrinogen levels	the Cohorts for Heart and Aging Research in Genomic Epidemiology (CHARGE)		European			120246		migraine	IHGC		European	59674	316078	375752		IVW	OR	0.93	0.87-0.98	< 0.05
Association Between Hemostatic Profile and Migraine: a Mendelian Randomization Analysis	Guo, Y	2021	Two‐sample bidirectional MR	fibrinogen levels	the Cohorts for Heart and Aging Research in Genomic Epidemiology (CHARGE)		European			120246		MWA	IHGC		European	4837	49174	54011		IVW	OR	0.76	0.64-0.91	2.32 × 10−03
Association Between Hemostatic Profile and Migraine: a Mendelian Randomization Analysis	Guo, Y	2021	Two‐sample bidirectional MR	fibrinogen levels	the Cohorts for Heart and Aging Research in Genomic Epidemiology (CHARGE)		European			120246		MOA	IHGC		European	4833	106834	111667		IVW	OR	/	/	/
Association Between Hemostatic Profile and Migraine: a Mendelian Randomization Analysis	Guo, Y	2021	Two‐sample bidirectional MR	D-dimer levels	the Cohorts for Heart and Aging Research in Genomic Epidemiology (CHARGE)		European			21052		migraine	IHGC		European	59674	316078	375752		IVW	OR	/	/	/
Association Between Hemostatic Profile and Migraine: a Mendelian Randomization Analysis	Guo, Y	2021	Two‐sample bidirectional MR	D-dimer levels	the Cohorts for Heart and Aging Research in Genomic Epidemiology (CHARGE)		European			21052		MWA	IHGC		European	4837	49174	54011		IVW	OR	/	/	/
Association Between Hemostatic Profile and Migraine: a Mendelian Randomization Analysis	Guo, Y	2021	Two‐sample bidirectional MR	D-dimer levels	the Cohorts for Heart and Aging Research in Genomic Epidemiology (CHARGE)		European			21052		MOA	IHGC		European	4833	106834	111667		IVW	OR	/	/	/
Association Between Hemostatic Profile and Migraine: a Mendelian Randomization Analysis	Guo, Y	2021	Two‐sample bidirectional MR	FVII activity	the Cohorts for Heart and Aging Research in Genomic Epidemiology (CHARGE)		European			20014		migraine	IHGC		European	59674	316078	375752		IVW	OR	/	/	/
Association Between Hemostatic Profile and Migraine: a Mendelian Randomization Analysis	Guo, Y	2021	Two‐sample bidirectional MR	FVII activity	the Cohorts for Heart and Aging Research in Genomic Epidemiology (CHARGE)		European			20014		MWA	IHGC		European	4837	49174	54011		IVW	OR	/	/	/
Association Between Hemostatic Profile and Migraine: a Mendelian Randomization Analysis	Guo, Y	2021	Two‐sample bidirectional MR	FVII activity	the Cohorts for Heart and Aging Research in Genomic Epidemiology (CHARGE)		European			20014		MOA	IHGC		European	4833	106834	111667		IVW	OR	/	/	/
Association Between Hemostatic Profile and Migraine: a Mendelian Randomization Analysis	Guo, Y	2021	Two‐sample bidirectional MR	FVIII activity	the Cohorts for Heart and Aging Research in Genomic Epidemiology (CHARGE)		European			25897		migraine	IHGC		European	59674	316078	375752		IVW	OR	1.05	1.03-1.08	6.08 × 10−05
Association Between Hemostatic Profile and Migraine: a Mendelian Randomization Analysis	Guo, Y	2021	Two‐sample bidirectional MR	FVIII activity	the Cohorts for Heart and Aging Research in Genomic Epidemiology (CHARGE)		European			25897		MWA	IHGC		European	4837	49174	54011		IVW	OR	1.13	1.05-1.22	1.74 × 10−03
Association Between Hemostatic Profile and Migraine: a Mendelian Randomization Analysis	Guo, Y	2021	Two‐sample bidirectional MR	FVIII activity	the Cohorts for Heart and Aging Research in Genomic Epidemiology (CHARGE)		European			25897		MOA	IHGC		European	4833	106834	111667		IVW	OR	/	/	/
Association Between Hemostatic Profile and Migraine: a Mendelian Randomization Analysis	Guo, Y	2021	Two‐sample bidirectional MR	FXI levels	the Cohorts for Heart and Aging Research in Genomic Epidemiology (CHARGE)		European			16169		migraine	IHGC		European	59674	316078	375752		IVW	OR	/	/	/
Association Between Hemostatic Profile and Migraine: a Mendelian Randomization Analysis	Guo, Y	2021	Two‐sample bidirectional MR	FXI levels	the Cohorts for Heart and Aging Research in Genomic Epidemiology (CHARGE)		European			16169		MWA	IHGC		European	4837	49174	54011		IVW	OR	/	/	/
Association Between Hemostatic Profile and Migraine: a Mendelian Randomization Analysis	Guo, Y	2021	Two‐sample bidirectional MR	FXI levels	the Cohorts for Heart and Aging Research in Genomic Epidemiology (CHARGE)		European			16169		MOA	IHGC		European	4833	106834	111667		IVW	OR	/	/	/
Association Between Hemostatic Profile and Migraine: a Mendelian Randomization Analysis	Guo, Y	2021	Two‐sample bidirectional MR	vWF levels	the Cohorts for Heart and Aging Research in Genomic Epidemiology (CHARGE)		European			42379		migraine	IHGC		European	59674	316078	375752		IVW	OR	1.05	1.03-1.08	2.25 × 10−06
Association Between Hemostatic Profile and Migraine: a Mendelian Randomization Analysis	Guo, Y	2021	Two‐sample bidirectional MR	vWF levels	the Cohorts for Heart and Aging Research in Genomic Epidemiology (CHARGE)		European			42379		MWA	IHGC		European	4837	49174	54011		IVW	OR	1.12	1.05-1.20	7.98 × 10−04
Association Between Hemostatic Profile and Migraine: a Mendelian Randomization Analysis	Guo, Y	2021	Two‐sample bidirectional MR	vWF levels	the Cohorts for Heart and Aging Research in Genomic Epidemiology (CHARGE)		European			42379		MOA	IHGC		European	4833	106834	111667		IVW	OR	/	/	/
Association Between Hemostatic Profile and Migraine: a Mendelian Randomization Analysis	Guo, Y	2021	Two‐sample bidirectional MR	tPA levels	the Cohorts for Heart and Aging Research in Genomic Epidemiology (CHARGE)		European			26929		migraine	IHGC		European	59674	316078	375752		IVW	OR	/	/	/
Association Between Hemostatic Profile and Migraine: a Mendelian Randomization Analysis	Guo, Y	2021	Two‐sample bidirectional MR	tPA levels	the Cohorts for Heart and Aging Research in Genomic Epidemiology (CHARGE)		European			26929		MWA	IHGC		European	4837	49174	54011		IVW	OR	/	/	/
Association Between Hemostatic Profile and Migraine: a Mendelian Randomization Analysis	Guo, Y	2021	Two‐sample bidirectional MR	tPA levels	the Cohorts for Heart and Aging Research in Genomic Epidemiology (CHARGE)		European			26929		MOA	IHGC		European	4833	106834	111667		IVW	OR	/	/	/
Association Between Hemostatic Profile and Migraine: a Mendelian Randomization Analysis	Guo, Y	2021	Two‐sample bidirectional MR	PAI-1 levels	the Cohorts for Heart and Aging Research in Genomic Epidemiology (CHARGE)		European			19599		migraine	IHGC		European	59674	316078	375752		IVW	OR	/	/	/
Association Between Hemostatic Profile and Migraine: a Mendelian Randomization Analysis	Guo, Y	2021	Two‐sample bidirectional MR	PAI-1 levels	the Cohorts for Heart and Aging Research in Genomic Epidemiology (CHARGE)		European			19599		MWA	IHGC		European	4837	49174	54011		IVW	OR	/	/	/
Association Between Hemostatic Profile and Migraine: a Mendelian Randomization Analysis	Guo, Y	2021	Two‐sample bidirectional MR	PAI-1 levels	the Cohorts for Heart and Aging Research in Genomic Epidemiology (CHARGE)		European			19599		MOA	IHGC		European	4833	106834	111667		IVW	OR	/	/	/
Association Between Hemostatic Profile and Migraine: a Mendelian Randomization Analysis	Guo, Y	2021	Two‐sample bidirectional MR	aPTT	the Cohorts for Heart and Aging Research in Genomic Epidemiology (CHARGE)		European			9140		migraine	IHGC		European	59674	316078	375752		IVW	OR	0.98	0.96-1.00	0.01
Association Between Hemostatic Profile and Migraine: a Mendelian Randomization Analysis	Guo, Y	2021	Two‐sample bidirectional MR	aPTT	the Cohorts for Heart and Aging Research in Genomic Epidemiology (CHARGE)		European			9140		MWA	IHGC		European	4837	49174	54011		IVW	OR	0.93	0.87-1.00	0.02
Association Between Hemostatic Profile and Migraine: a Mendelian Randomization Analysis	Guo, Y	2021	Two‐sample bidirectional MR	aPTT	the Cohorts for Heart and Aging Research in Genomic Epidemiology (CHARGE)		European			9140		MOA	IHGC		European	4833	106834	111667		IVW	OR	/	/	/
Association Between Hemostatic Profile and Migraine: a Mendelian Randomization Analysis	Guo, Y	2021	Two‐sample bidirectional MR	PT/INR	the Cohorts for Heart and Aging Research in Genomic Epidemiology (CHARGE)		European			2583		migraine	IHGC		European	59674	316078	375752		IVW	OR	/	/	/
Association Between Hemostatic Profile and Migraine: a Mendelian Randomization Analysis	Guo, Y	2021	Two‐sample bidirectional MR	PT/INR	the Cohorts for Heart and Aging Research in Genomic Epidemiology (CHARGE)		European			2583		MWA	IHGC		European	4837	49174	54011		IVW	OR	/	/	/
Association Between Hemostatic Profile and Migraine: a Mendelian Randomization Analysis	Guo, Y	2021	Two‐sample bidirectional MR	PT/INR	the Cohorts for Heart and Aging Research in Genomic Epidemiology (CHARGE)		European			2583		MOA	IHGC		European	4833	106834	111667		IVW	OR	/	/	/
Association Between Hemostatic Profile and Migraine: a Mendelian Randomization Analysis	Guo, Y	2021	Two‐sample bidirectional MR	fibrinopeptide A	So-Youn Shin et al.		European			7824		migraine	IHGC		European	59674	316078	375752		IVW	OR	/	/	/
Association Between Hemostatic Profile and Migraine: a Mendelian Randomization Analysis	Guo, Y	2021	Two‐sample bidirectional MR	fibrinopeptide A	So-Youn Shin et al.		European			7824		MWA	IHGC		European	4837	49174	54011		IVW	OR	/	/	/
Association Between Hemostatic Profile and Migraine: a Mendelian Randomization Analysis	Guo, Y	2021	Two‐sample bidirectional MR	fibrinopeptide A	So-Youn Shin et al.		European			7824		MOA	IHGC		European	4833	106834	111667		IVW	OR	/	/	/
Association Between Hemostatic Profile and Migraine: a Mendelian Randomization Analysis	Guo, Y	2021	Two‐sample bidirectional MR	phosphorylated fibrinopeptide A	So-Youn Shin et al.		European			7824		migraine	IHGC		European	59674	316078	375752		IVW	OR	1.13	1.07-1.19	5.44 × 10−06
Association Between Hemostatic Profile and Migraine: a Mendelian Randomization Analysis	Guo, Y	2021	Two‐sample bidirectional MR	phosphorylated fibrinopeptide A	So-Youn Shin et al.		European			7824		MWA	IHGC		European	4837	49174	54011		IVW	OR	1.22	1.01-1.48	0.04
Association Between Hemostatic Profile and Migraine: a Mendelian Randomization Analysis	Guo, Y	2021	Two‐sample bidirectional MR	phosphorylated fibrinopeptide A	So-Youn Shin et al.		European			7824		MOA	IHGC		European	4833	106834	111667		IVW	OR	/	/	/
Association between insomnia and migraine risk: A case-control and bidirectional mendelian randomization study	Chu, S	2021	Two‐sample bidirectional MR	insomnia	UKB	NA	European			1331010	248	migraine	a meta-analysis of 22 genome-wide association (GWA) studies	finn-a-G6_MIGRAINE;ukb-b-16868	European	59674	316078	375752	44	IVW	OR	1.24	1.11-1.38	1.01×10-4
Association between insomnia and migraine risk: A case-control and bidirectional mendelian randomization study	Chu, S	2021	Two‐sample bidirectional MR	migraine	a meta-analysis of 22 genome-wide association (GWA) studies	finn-a-G6_MIGRAINE;ukb-b-16868	European	59674	316078	375752	44	insomnia	UKB	NA	European			1331010	248	IVW	OR	1.01	1.00–1.02	0.159
Association between migraine and venous thromboembolism: a Mendelian randomization and genetic correlation study	Xu-Peng Wu	2024	Two‐sample bidirectional MR	Venous thromboembolism (VTE)	UK Biobank deCODE Intermountain CHB-CVDS/DBDS FinnGen MVP	/	European	UK Biobank:23723 deCODE:11700 Intermountain:6981 CHB-CVDS/DBDS:18569 FinnGen:11288 MVP:8929	UK Biobank:412717 deCODE:311745 Intermountain:51252 CHB-CVDS/DBDS:213503 FinnGen:249117 MVP:181337	UK Biobank:436440 deCODE:323445 Intermountain:58233 CHB-CVDS/DBDS:232072 FinnGen:260405 MVP:190266	migraine(choquet):76 migraine(FinnGen):83	migraine	FinnGen,21 studies from Gormley et al.(2016),UK biobank,GenerISK,HUNT,GERA cohort,23andMe	/	European	FinnGen:18477 21 studies from Gormley et al.(2016):29209 23andMe:53109 UK biobank:10881 GenerISK:1084 HUNT:7801 GERA cohort:11320	FinnGen:287837 21 studies from Gormley et al.(2016):172931 23andMe:230879 UK biobank:330170 GenerISK:4857 HUNT:32423 GERA cohort:60282	FinnGen:306314 12 studies from Gormley et al.(2016):202140 23andMe:283988 UK biobank:341051 GenerISK:5941 HUNT:40224 GERA cohort:71602	101	IVW	OR	migraine(choquet):1.076 migraine(FinnGen):1.074	migraine(choquet):1.022-1.134 migraine(FinnGen):1.022-1.130	migraine(choquet):0.006 migraine(FinnGen):0.005
Association between migraine and venous thromboembolism: a Mendelian randomization and genetic correlation study	Xu-Peng Wu	2024	Two‐sample bidirectional MR	Venous thromboembolism (VTE)	UK Biobank deCODE Intermountain CHB-CVDS/DBDS FinnGen MVP	/	European	UK Biobank:23723 deCODE:11700 Intermountain:6981 CHB-CVDS/DBDS:18569 FinnGen:11288 MVP:8929	UK Biobank:412717 deCODE:311745 Intermountain:51252 CHB-CVDS/DBDS:213503 FinnGen:249117 MVP:181337	UK Biobank:436440 deCODE:323445 Intermountain:58233 CHB-CVDS/DBDS:232072 FinnGen:260405 MVP:190266	MWA:83	MWA	FinnGen,12 studies from Gormley et al.(2016),UK biobank,deCODE,DBDS,LUMINA	/	European	FinnGen:7917 12 studies from Gormley et al.(2016):6332 UK biobank:1333 deCODE:2297 DBDS:3938 LUMINA:724	FinnGen:287837 12 studies from Gormley et al.(2016):144883 UK biobank:320139 deCODE:209338 DBDS:28045 LUMINA:1447	FinnGen:295754 12 studies from Gormley et al.(2016):151215 UK biobank:321472 deCODE:211635 DBDS:31983 LUMINA:2171	46	IVW	OR	1.137	1.062-1.218	0.000247
Association between migraine and venous thromboembolism: a Mendelian randomization and genetic correlation study	Xu-Peng Wu	2024	Two‐sample bidirectional MR	Venous thromboembolism (VTE)	UK Biobank deCODE Intermountain CHB-CVDS/DBDS FinnGen MVP	/	European	UK Biobank:23723 deCODE:11700 Intermountain:6981 CHB-CVDS/DBDS:18569 FinnGen:11288 MVP:8929	UK Biobank:412717 deCODE:311745 Intermountain:51252 CHB-CVDS/DBDS:213503 FinnGen:249117 MVP:181337	UK Biobank:436440 deCODE:323445 Intermountain:58233 CHB-CVDS/DBDS:232072 FinnGen:260405 MVP:190266	MOA:83	MOA	FinnGen,11 studies from Gormley et al.(2016),UK biobank,deCODE,DBDS,LUMINA	/	European	FinnGen:6730 11 studies from Gormley et al.(2016):8348 UK biobank:187 deCODE:1648 DBDS:3756 LUMINA:1116	FinnGen:287837 11 studies from Gormley et al.(2016):139622 UK biobank:320139 deCODE:193050 DBDS:28045 LUMINA:1445	FinnGen:294567 11 studies from Gormley et al.(2016):147970 UK biobank:320326 deCODE:194698 DBDS:31801 LUMINA:2561	47	IVW	OR	1.105	0.937-1.100	0.71
Association between migraine and venous thromboembolism: a Mendelian randomization and genetic correlation study	Xu-Peng Wu	2024	Two‐sample bidirectional MR	migraine	FinnGen,21 studies from Gormley et al.(2016),UK biobank,GenerISK,HUNT,GERA cohort,23andMe	/	European	FinnGen:18477 21 studies from Gormley et al.(2016):29209 23andMe:53109 UK biobank:10881 GenerISK:1084 HUNT:7801 GERA cohort:11320	FinnGen:287837 21 studies from Gormley et al.(2016):172931 23andMe:230879 UK biobank:330170 GenerISK:4857 HUNT:32423 GERA cohort:60282	FinnGen:306314 12 studies from Gormley et al.(2016):202140 23andMe:283988 UK biobank:341051 GenerISK:5941 HUNT:40224 GERA cohort:71602	101	Venous thromboembolism (VTE)	UK Biobank deCODE Intermountain CHB-CVDS/DBDS FinnGen MVP	/	European	UK Biobank:23723 deCODE:11700 Intermountain:6981 CHB-CVDS/DBDS:18569 FinnGen:11288 MVP:8929	UK Biobank:412717 deCODE:311745 Intermountain:51252 CHB-CVDS/DBDS:213503 FinnGen:249117 MVP:181337	UK Biobank:436440 deCODE:323445 Intermountain:58233 CHB-CVDS/DBDS:232072 FinnGen:260405 MVP:190266	migraine(choquet):76 migraine(FinnGen):83	IVW	OR	1.069	1.022-1.118	0.004
Association between migraine and venous thromboembolism: a Mendelian randomization and genetic correlation study	Xu-Peng Wu	2024	Two‐sample bidirectional MR	MWA	FinnGen,12 studies from Gormley et al.(2016),UK biobank,deCODE,DBDS,LUMINA	/	European	FinnGen:7917 12 studies from Gormley et al.(2016):6332 UK biobank:1333 deCODE:2297 DBDS:3938 LUMINA:724	FinnGen:287837 12 studies from Gormley et al.(2016):144883 UK biobank:320139 deCODE:209338 DBDS:28045 LUMINA:1447	FinnGen:295754 12 studies from Gormley et al.(2016):151215 UK biobank:321472 deCODE:211635 DBDS:31983 LUMINA:2171	46	Venous thromboembolism (VTE)	UK Biobank deCODE Intermountain CHB-CVDS/DBDS FinnGen MVP	/	European	UK Biobank:23723 deCODE:11700 Intermountain:6981 CHB-CVDS/DBDS:18569 FinnGen:11288 MVP:8929	UK Biobank:412717 deCODE:311745 Intermountain:51252 CHB-CVDS/DBDS:213503 FinnGen:249117 MVP:181337	UK Biobank:436440 deCODE:323445 Intermountain:58233 CHB-CVDS/DBDS:232072 FinnGen:260405 MVP:190266	MWA:83	IVW	OR	0.985	0.97-1.001	0.071
Association between migraine and venous thromboembolism: a Mendelian randomization and genetic correlation study	Xu-Peng Wu	2024	Two‐sample bidirectional MR	MOA	FinnGen,11 studies from Gormley et al.(2016),UK biobank,deCODE,DBDS,LUMINA	/	European	FinnGen:6730 11 studies from Gormley et al.(2016):8348 UK biobank:187 deCODE:1648 DBDS:3756 LUMINA:1116	FinnGen:287837 11 studies from Gormley et al.(2016):139622 UK biobank:320139 deCODE:193050 DBDS:28045 LUMINA:1445	FinnGen:294567 11 studies from Gormley et al.(2016):147970 UK biobank:320326 deCODE:194698 DBDS:31801 LUMINA:2561	47	Venous thromboembolism (VTE)	UK Biobank deCODE Intermountain CHB-CVDS/DBDS FinnGen MVP	/	European	UK Biobank:23723 deCODE:11700 Intermountain:6981 CHB-CVDS/DBDS:18569 FinnGen:11288 MVP:8929	UK Biobank:412717 deCODE:311745 Intermountain:51252 CHB-CVDS/DBDS:213503 FinnGen:249117 MVP:181337	UK Biobank:436440 deCODE:323445 Intermountain:58233 CHB-CVDS/DBDS:232072 FinnGen:260405 MVP:190266	MOA:83	IVW	OR	1.011	0.986-1.036	0.387
Causal association between systemic lupus erythematosus and the risk of migraine: A Mendelian randomization study	Meixuan Ren	2024	Two-sample unidirectional MR	SLE	Bentham J et al.		European	5201	9066	14267	42	MOA	FinnGen		European	3215	176107	179322		IVW	OR	0.98	0.96–1.02	0.322
Causal association between systemic lupus erythematosus and the risk of migraine: A Mendelian randomization study	Meixuan Ren	2024	Two-sample unidirectional MR	SLE	Bentham J et al.		European	5201	9066	14267	42	MWA	FinnGen		European	3541	176107	179648		IVW	OR	1.05	1.02–1.08	0.001
Causal Associations of Modifiable Risk Factors With Migraine: Evidence From Mendelian Randomization Analysis	Jareebi, Mohammad A	2024	Two-sample unidirectional MR	physical activity	Klimentidis et al.		European			261055	7	migraine	UKB		European	14000		462933		IVW	OR	0.951	0.908-0.996	0.032
Causal Associations of Modifiable Risk Factors With Migraine: Evidence From Mendelian Randomization Analysis	Jareebi, Mohammad A	2024	Two-sample unidirectional MR	smoking initiation	Sequencing Consortium of Alcohol and Nicotine (GSCAN)		European			632802	93	migraine	UKB		European	14000		462933		IVW	OR	NA	NA	NA
Causal Associations of Modifiable Risk Factors With Migraine: Evidence From Mendelian Randomization Analysis	Jareebi, Mohammad A	2024	Two-sample unidirectional MR	smoking intensity	Within-family GWAS consortium		European			108946	6	migraine	UKB		European	14000		462933		IVW	OR	NA	NA	NA
Causal Associations of Modifiable Risk Factors With Migraine: Evidence From Mendelian Randomization Analysis	Jareebi, Mohammad A	2024	Two-sample unidirectional MR	maternal smoking	UKB		European			289727	7	migraine	UKB		European	14000		462933		IVW	OR	1.02	1.012-1.027	0.004
Causal Associations of Modifiable Risk Factors With Migraine: Evidence From Mendelian Randomization Analysis	Jareebi, Mohammad A	2024	Two-sample unidirectional MR	cheese intake	UKB		European			451486	65	migraine	UKB		European	14000		462933		IVW	OR	NA	NA	NA
Causal Associations of Modifiable Risk Factors With Migraine: Evidence From Mendelian Randomization Analysis	Jareebi, Mohammad A	2024	Two-sample unidirectional MR	salad intake	UKB		European			462933	22	migraine	UKB		European	14000		462933		IVW	OR	NA	NA	NA
Causal Associations of Modifiable Risk Factors With Migraine: Evidence From Mendelian Randomization Analysis	Jareebi, Mohammad A	2024	Two-sample unidirectional MR	coffee intake	UKB		European			64949	3	migraine	UKB		European	14000		462933		IVW	OR	0.968	0.945-0.991	0.007
Causal Associations of Modifiable Risk Factors With Migraine: Evidence From Mendelian Randomization Analysis	Jareebi, Mohammad A	2024	Two-sample unidirectional MR	BMI	Genetic Investigation of Anthropometric Traits (GIANT)		European			339152	79	migraine	UKB		European	14000		462933		IVW	OR	0.980	0.970-0.991	<0.001
Causal Associations of Modifiable Risk Factors With Migraine: Evidence From Mendelian Randomization Analysis	Jareebi, Mohammad A	2024	Two-sample unidirectional MR	physical activity	Klimentidis et al.		European			261055	7	migraine	FinnGen		European	19676		218792		IVW	OR	NA	NA	NA
Causal Associations of Modifiable Risk Factors With Migraine: Evidence From Mendelian Randomization Analysis	Jareebi, Mohammad A	2024	Two-sample unidirectional MR	smoking initiation	Sequencing Consortium of Alcohol and Nicotine (GSCAN)		European			632802	93	migraine	FinnGen		European	19676		218792		IVW	OR	NA	NA	NA
Causal Associations of Modifiable Risk Factors With Migraine: Evidence From Mendelian Randomization Analysis	Jareebi, Mohammad A	2024	Two-sample unidirectional MR	smoking intensity	Within-family GWAS consortium		European			108946	6	migraine	FinnGen		European	19676		218792		IVW	OR	NA	NA	NA
Causal Associations of Modifiable Risk Factors With Migraine: Evidence From Mendelian Randomization Analysis	Jareebi, Mohammad A	2024	Two-sample unidirectional MR	maternal smoking	UKB		European			289727	7	migraine	FinnGen		European	19676		218792		IVW	OR	NA	NA	NA
Causal Associations of Modifiable Risk Factors With Migraine: Evidence From Mendelian Randomization Analysis	Jareebi, Mohammad A	2024	Two-sample unidirectional MR	cheese intake	UKB		European			451486	65	migraine	FinnGen		European	19676		218792		IVW	OR	0.765	0.614-0.952	0.011
Causal Associations of Modifiable Risk Factors With Migraine: Evidence From Mendelian Randomization Analysis	Jareebi, Mohammad A	2024	Two-sample unidirectional MR	salad intake	UKB		European			462933	22	migraine	FinnGen		European	19676		218792		IVW	OR	0.468	0.258-0.848	0.012
Causal Associations of Modifiable Risk Factors With Migraine: Evidence From Mendelian Randomization Analysis	Jareebi, Mohammad A	2024	Two-sample unidirectional MR	coffee intake	UKB		European			64949	3	migraine	FinnGen		European	19676		218792		IVW	OR	0.286	0.123-0.664	0.004
Causal Associations of Modifiable Risk Factors With Migraine: Evidence From Mendelian Randomization Analysis	Jareebi, Mohammad A	2024	Two-sample unidirectional MR	BMI	Genetic Investigation of Anthropometric Traits (GIANT)		European			339152	79	migraine	FinnGen		European	19676		218792		IVW	OR	0.625	0.459-0.852	0.003
Causal effects of sedentary behaviours on the risk of migraine: A univariable and multivariable Mendelian randomization study	Peihong Li	2024	Two-sample unidirectional MR	sedentary behaviours (SBs)	Neale Lab Consortium		European			319000		migraine	FinnGen		European			184654	90	IVW	OR	1.628	1.037-2.556	0.034
Causal effects of sedentary behaviours on the risk of migraine: A univariable and multivariable Mendelian randomization study	Peihong Li	2024	Two-sample unidirectional MR	sedentary behaviours (SBs)	Neale Lab Consortium		European			319000		MWA	FinnGen		European			179648	90	IVW	OR	1.38	0.737-2.584	0.314
Causal effects of sedentary behaviours on the risk of migraine: A univariable and multivariable Mendelian randomization study	Peihong Li	2024	Two-sample unidirectional MR	sedentary behaviours (SBs)	Neale Lab Consortium		European			319000		MOA	FinnGen		European			179322	90	IVW	OR	3.384	1.720-6.660	0.0004
Causal influences of neuropsychiatric disorders on Alzheimer’s disease	Baranova, A	2024	Two-sample unidirectional MR	migraine	IHGC2016,23andMe,UKB,GeneRISK,HUNT		European	102084	771257	873341		AD	UKB		European	86531	676386	762917		IVW	OR	1.09	1.03-1.16	0.00202
Causal relationship between coffee intake and neurological diseases: a Mendelian randomization study	Jinjin Zhang	2024	Two-sample unidirectional MR	coffee intake	UKB		European			428860	40	migraine	FinnGen			8547	176107	184654		IVW	OR	0.528	0.342–0.817	0.004
Causal relationship between coffee intake and neurological diseases: a Mendelian randomization study	Jinjin Zhang	2024	Two-sample unidirectional MR	coffee intake	UKB		European			428860		MOA	FinnGen			3215	176107	179322		IVW	OR	NA	NA	NA
Causal relationship between coffee intake and neurological diseases: a Mendelian randomization study	Jinjin Zhang	2024	Two-sample unidirectional MR	coffee intake	UKB		European			428860		MWA	FinnGen			3541	176107	179648		IVW	OR	0.374	0.208–0.672	0.001
Causal relationships between migraine and microstructural white matter: a Mendelian randomization study	Lei Zhao	2023	Two‐sample bidirectional MR	migraine	IHGC2016,UKB,GeneRISK,HUNT		European	48975	550381	599356		white matter	UKB		European			31356		IVW	OR	/	/	/
Causal relationships between migraine and microstructural white matter: a Mendelian randomization study	Lei Zhao	2023	Two‐sample bidirectional MR	white matter	UKB		European			31356		migraine	IHGC2016,UKB,GeneRISK,HUNT		European	48975	550381	599356		IVW	OR	/	/	/
Circulating Insulin-Like Growth Factor 1 Levels and Migraine Risk: A Mendelian Randomization Study	Reziya Abuduxukuer	2022	Two‐sample bidirectional MR	insulin-like growth factor 1 (IGF1)	UK Biobank		European(94.3%)			363228	431	migraine	FinnGen UKB		European	10,536 28,852	208,845 525,717	219,381 554,569		IVW	OR	0.923	0.881-0.967	6.57E-04
Circulating Insulin-Like Growth Factor 1 Levels and Migraine Risk: A Mendelian Randomization Study	Reziya Abuduxukuer	2022	Two‐sample bidirectional MR	insulin-like growth factor 1 (IGF1)	UK Biobank		European(94.3%)			363228		MWA	FinnGen		European	10536	208845	219381		IVW	OR	0.967	0.873–1.070	0.512
Circulating Insulin-Like Growth Factor 1 Levels and Migraine Risk: A Mendelian Randomization Study	Reziya Abuduxukuer	2022	Two‐sample bidirectional MR	insulin-like growth factor 1 (IGF1)	UK Biobank		European(94.3%)			363228		MOA	FinnGen		European	10536	208845	219381		IVW	OR	0.896	0.805–0.998	0.047
Circulating Insulin-Like Growth Factor 1 Levels and Migraine Risk: A Mendelian Randomization Study	Reziya Abuduxukuer	2022	Two‐sample bidirectional MR	migraine	FinnGen UKB		European	10536	208845	219381		insulin-like growth factor 1 (IGF1)	UK Biobank		European(94.3%)			363228		IVW	OR	0.996	0.967-1.025	0.765
Cross-Trait Mendelian Randomization Study to Investigate Whether Migraine Is a Risk Factor for Multiple Sclerosis	Horton, M. K.	2023	Two-sample unidirectional MR	migraine	IHGC		European	59674	316078	375752		MS	latest 2019 International Multiple Sclerosis Genetic Consortium (IMSGC) GWAS		European	47429	68374	115803		IVW	OR	1.094	0.935-1.280	0.29
dentifying novel proteins for migraine by integrating proteomes from blood and CSF with genome-wide association data	Peng-Peng Niu	2024	Two-sample unidirectional MR	LRP11	NA		NA			approximately 1.2 million individuals		migraine	Iceland (deCODE Genetics), Denmark (Copenhagen Hospital Biobank (CHB) and Danish Blood Donor Study (DBDS)), the United Kingdom (UK Biobank), the United States (Intermountain Health), Norway (the Hordaland Health Study (HUSK)), and Finland (FinnGen)		European	79495	1259808	1339303		IVW	OR	0.968	0.955-0.981	1.27 × 10−6
dentifying novel proteins for migraine by integrating proteomes from blood and CSF with genome-wide association data	Peng-Peng Niu	2024	Two-sample unidirectional MR	ITIH1	NA		NA			approximately 1.2 million individuals		migraine	Iceland (deCODE Genetics), Denmark (Copenhagen Hospital Biobank (CHB) and Danish Blood Donor Study (DBDS)), the United Kingdom (UK Biobank), the United States (Intermountain Health), Norway (the Hordaland Health Study (HUSK)), and Finland (FinnGen)		European	79495	1259808	1339303		IVW	OR	1.044	1.024-1.065	1.08 × 10−5
dentifying novel proteins for migraine by integrating proteomes from blood and CSF with genome-wide association data	Peng-Peng Niu	2024	Two-sample unidirectional MR	ADGRF5	NA		NA			approximately 1.2 million individuals		migraine	Iceland (deCODE Genetics), Denmark (Copenhagen Hospital Biobank (CHB) and Danish Blood Donor Study (DBDS)), the United Kingdom (UK Biobank), the United States (Intermountain Health), Norway (the Hordaland Health Study (HUSK)), and Finland (FinnGen)		European	79495	1259808	1339303		IVW	OR	0.964	0.946-0.982	8.74 × 10−5
dentifying novel proteins for migraine by integrating proteomes from blood and CSF with genome-wide association data	Peng-Peng Niu	2024	Two-sample unidirectional MR	LRP11	NA		NA			approximately 1.2 million individuals		MWA	Iceland (deCODE Genetics), Denmark (Copenhagen Hospital Biobank (CHB) and Danish Blood Donor Study (DBDS)), the United Kingdom (UK Biobank), the United States (Intermountain Health), Norway (the Hordaland Health Study (HUSK)), and Finland (FinnGen)		European	16603	1336571	1353174		IVW	OR	/	/	/
dentifying novel proteins for migraine by integrating proteomes from blood and CSF with genome-wide association data	Peng-Peng Niu	2024	Two-sample unidirectional MR	ITIH1	NA		NA			approximately 1.2 million individuals		MWA	Iceland (deCODE Genetics), Denmark (Copenhagen Hospital Biobank (CHB) and Danish Blood Donor Study (DBDS)), the United Kingdom (UK Biobank), the United States (Intermountain Health), Norway (the Hordaland Health Study (HUSK)), and Finland (FinnGen)		European	16603	1336571	1353174		IVW	OR	/	/	/
dentifying novel proteins for migraine by integrating proteomes from blood and CSF with genome-wide association data	Peng-Peng Niu	2024	Two-sample unidirectional MR	ADGRF5	NA		NA			approximately 1.2 million individuals		MWA	Iceland (deCODE Genetics), Denmark (Copenhagen Hospital Biobank (CHB) and Danish Blood Donor Study (DBDS)), the United Kingdom (UK Biobank), the United States (Intermountain Health), Norway (the Hordaland Health Study (HUSK)), and Finland (FinnGen)		European	16603	1336571	1353174		IVW	OR	/	/	/
dentifying novel proteins for migraine by integrating proteomes from blood and CSF with genome-wide association data	Peng-Peng Niu	2024	Two-sample unidirectional MR	LRP11	NA		NA			approximately 1.2 million individuals		MOA	Iceland (deCODE Genetics), Denmark (Copenhagen Hospital Biobank (CHB) and Danish Blood Donor Study (DBDS)), the United Kingdom (UK Biobank), the United States (Intermountain Health), Norway (the Hordaland Health Study (HUSK)), and Finland (FinnGen)		European	11718	1330747	1342465		IVW	OR	/	/	/
dentifying novel proteins for migraine by integrating proteomes from blood and CSF with genome-wide association data	Peng-Peng Niu	2024	Two-sample unidirectional MR	ITIH1	NA		NA			approximately 1.2 million individuals		MOA	Iceland (deCODE Genetics), Denmark (Copenhagen Hospital Biobank (CHB) and Danish Blood Donor Study (DBDS)), the United Kingdom (UK Biobank), the United States (Intermountain Health), Norway (the Hordaland Health Study (HUSK)), and Finland (FinnGen)		European	11718	1330747	1342465		IVW	OR	/	/	/
dentifying novel proteins for migraine by integrating proteomes from blood and CSF with genome-wide association data	Peng-Peng Niu	2024	Two-sample unidirectional MR	ADGRF5	NA		NA			approximately 1.2 million individuals		MOA	Iceland (deCODE Genetics), Denmark (Copenhagen Hospital Biobank (CHB) and Danish Blood Donor Study (DBDS)), the United Kingdom (UK Biobank), the United States (Intermountain Health), Norway (the Hordaland Health Study (HUSK)), and Finland (FinnGen)		European	11718	1330747	1342465		IVW	OR	/	/	/
Effect of genetic liability to migraine and its subtypes on breast cancer: a mendelian randomization study	Fang, T	2023	Two-sample unidirectional MR	bread cancer	Oncoarray		European	122977	105974	228951	79	migraine	IHGC2016,UKBB		European	102084	771257	873341		IVW	OR	1.072	1.035-1.110	8.78 × 10 − 5
Effect of genetic liability to migraine and its subtypes on breast cancer: a mendelian randomization study	Fang, T	2023	Two-sample unidirectional MR	bread cancer	Oncoarray		European	122977	105974	228951	12	MOA	DBDS, LUMINA		European	15055	703852	718907		IVW	OR	1.042	1.005, 1.081	0.0267
Effect of genetic liability to migraine and its subtypes on breast cancer: a mendelian randomization study	Fang, T	2023	Two-sample unidirectional MR	bread cancer	Oncoarray		European	122977	105974	228951	3	MWA	deCODE,		European	14624	682301	696925		IVW	OR	0.922	0.840, 1.103	0.0919
Effect of genetic liability to migraine on cognition and brain volume: a Mendelian randomization study	Daghlas, I	2020	Two-sample unidirectional MR	migraine	IHGC		European	59674	316078	375752		AD	PGC-ALZ、IGAP、ADSP、UKB		European	71880	383378	455258		IVW	OR	1.01	1.00-1.02	0.07
Effect of genetic liability to migraine on cognition and brain volume: a Mendelian randomization study	Daghlas, I	2020	Two-sample unidirectional MR	migraine	IHGC		European	59674	316078	375752		intelligence	UKB		European			269867		IVW	OR	0.01	-0.003-0.02	0.13
Effect of genetic liability to migraine on cognition and brain volume: a Mendelian randomization study	Daghlas, I	2020	Two-sample unidirectional MR	migraine	IHGC		European	59674	316078	375752		brain volume	ENIGMA		European			11373		IVW	OR	1.00	0.99-1.01	0.86
Effect of genetic liability to migraine on coronary artery disease and atrial fibrillation: a Mendelian randomization study	Daghlas, I	2020	Two-sample unidirectional MR	migraine	IHGC	22 genome-wide association (GWA) studies	European	59674	31608	91282	44	coronary artery disease(CAD),	UKB	/	European	76014	264785	340799	35	IVW	OR	0.86	0.76-0.96	0.03
Effect of genetic liability to migraine on coronary artery disease and atrial fibrillation: a Mendelian randomization study	Daghlas, I	2020	Two-sample unidirectional MR	migraine	IHGC	22 genome-wide association (GWA) studies	European	59674	31608	91282	44	myocardial infarction	CARDIoGRAM+C4D	/	European	43676	128199	171875	35	IVW	OR	0.86	0.74-0.97	0.01
Effect of genetic liability to migraine on coronary artery disease and atrial fibrillation: a Mendelian randomization study	Daghlas, I	2020	Two-sample unidirectional MR	migraine	IHGC	22 genome-wide association (GWA) studies	European	59674	31608	91282	44	angina	UKB	/	European	10618	326065	336683	35	IVW	OR	0.86	0.75-0.99	0.04
Effect of genetic liability to migraine on coronary artery disease and atrial fibrillation: a Mendelian randomization study	Daghlas, I	2020	Two-sample unidirectional MR	migraine	IHGC	22 genome-wide association (GWA) studies	European	59674	31608	91282	44	atrial fibrillation(AF)	individuals of European ancestry enrolled in numerous biobanks	/	European	60620	970216	1030836	34	IVW	OR	1	0.95-1.05	0.88
Effect of genetic liability to migraine on coronary artery disease and atrial fibrillation: a Mendelian randomization study	Daghlas, I	2020	Two-sample unidirectional MR	MOA	IHGC	22 genome-wide association (GWA) studies	European	8348	31608	39956	44	coronary artery disease(CAD),	UKB	/	European	76014	264785	340799	38	IVW	OR	0.91	0.84-0.99	0.014
Effect of genetic liability to migraine on coronary artery disease and atrial fibrillation: a Mendelian randomization study	Daghlas, I	2020	Two-sample unidirectional MR	MWA	IHGC	22 genome-wide association (GWA) studies	European	6332	144883	151215	44	coronary artery disease(CAD),	UKB	/	European	76014	264785	340799	47	IVW	OR	1	0.97-1.03	0.89
Elucidating the relationship between migraine risk and brain structure using genetic data	Brittany L Mitchell	2022	Two‐sample bidirectional MR	migraine	IHGC		European	59674	316078	375752	44	10 brain neuroimaging measures	ENIGMA,CHARGE,consortia, the UK Biobank,ABCD cohort		European					IVW	OR	/	/	/
Elucidating the relationship between migraine risk and brain structure using genetic data	Brittany L Mitchell	2022	Two‐sample bidirectional MR	10 brain neuroimaging measures	ENIGMA,CHARGE,consortia, the UK Biobank,ABCD cohort		European					migraine	IHGC		European	59674	316078	375752		IVW	OR	0.91	0.85-0.97	0.006
Exploring the causal inference of migraine on stroke: a Mendelian randomization study.	Keon-Joo Lee	2022	Two-sample unidirectional MR	migraine	IHGC	a meta-analysis of 22 genome-wide association (GWA) studies	European	59674	316078	375752	44	stroke	MEGASTROKE	/	European	40585	406111	446696	40	IVW	OR	0.95	0.87-1.03	0.2
Exploring the causal inference of migraine on stroke: a Mendelian randomization study.	Keon-Joo Lee	2022	Two-sample unidirectional MR	migraine	IHGC	a meta-analysis of 22 genome-wide association (GWA) studies	European	59674	316078	375752	44	ischemic stroke	MEGASTROKE	/	European	34217	406111	440328	40	IVW	OR	0.93	0.85-1.02	0.11
Exploring the causal inference of migraine on stroke: a Mendelian randomization study.	Keon-Joo Lee	2022	Two-sample unidirectional MR	migraine	IHGC	a meta-analysis of 22 genome-wide association (GWA) studies	European	59674	316078	375752	44	hemorrhagic stroke	MEGASTROKE	/	European	3223	3725	6948	25	IVW	OR	1.26	0.84-1.91	0.26
Exploring the causal inference of migraine on stroke: a Mendelian randomization study.	Keon-Joo Lee	2022	Two-sample unidirectional MR	MOA	IHGC	a meta-analysis of 22 genome-wide association (GWA) studies	European	8348	139622	147970	44	stroke	MEGASTROKE	/	European	40585	406111	446696	36	IVW	OR	0.98	0.94-1.03	0.49
Exploring the causal inference of migraine on stroke: a Mendelian randomization study.	Keon-Joo Lee	2022	Two-sample unidirectional MR	MOA	IHGC	a meta-analysis of 22 genome-wide association (GWA) studies	European	8348	139622	147970	44	ischemic stroke	MEGASTROKE	/	European	34217	406111	440328	36	IVW	OR	0.98	0.94-1.03	0.53
Exploring the causal inference of migraine on stroke: a Mendelian randomization study.	Keon-Joo Lee	2022	Two-sample unidirectional MR	MOA	IHGC	a meta-analysis of 22 genome-wide association (GWA) studies	European	8348	139622	147970	44	hemorrhagic stroke	MEGASTROKE	/	European	3223	3725	6948	22	IVW	OR	0.96	0.77-1.20	0.71
Exploring the causal inference of migraine on stroke: a Mendelian randomization study.	Keon-Joo Lee	2022	Two-sample unidirectional MR	MWA	IHGC	a meta-analysis of 22 genome-wide association (GWA) studies	European	6332	144883	151215	44	stroke	MEGASTROKE	/	European	40585	406111	446696	44	IVW	OR	1	0.97-1.03	0.98
Exploring the causal inference of migraine on stroke: a Mendelian randomization study.	Keon-Joo Lee	2022	Two-sample unidirectional MR	MWA	IHGC	a meta-analysis of 22 genome-wide association (GWA) studies	European	6332	144883	151215	44	ischemic stroke	MEGASTROKE	/	European	34217	406111	440328	44	IVW	OR	1	0.97-1.04	0.93
Exploring the causal inference of migraine on stroke: a Mendelian randomization study.	Keon-Joo Lee	2022	Two-sample unidirectional MR	MWA	IHGC	a meta-analysis of 22 genome-wide association (GWA) studies	European	6332	144883	151215	44	hemorrhagic stroke	MEGASTROKE	/	European	3223	3725	6948	19	IVW	OR	0.81	0.64-1.01	0.06
Exploring the causal relationship between inflammatory cytokines and migraine: a bidirectional, two-sample Mendelian randomization study	Chong Fu	2023	Two‐sample bidirectional MR	hepatocyte growth factor	Finnish Young Finns Study (YFS),FINRISK		Finnish			8293		migraine	UK Biobank		European			13597		IVW	OR	1.004	1.001-1.09	0.022
Exploring the causal relationship between inflammatory cytokines and migraine: a bidirectional, two-sample Mendelian randomization study	Chong Fu	2023	Two‐sample bidirectional MR	migraine	UK Biobank		European			13597		IL-2	Finnish Young Finns Study (YFS),FINRISK		Finnish			8293		IVW	OR	0.012	0.000-0.0929	0.046
Exploring the role of gut microbiota in migraine risk: a two-sample Mendelian randomization study	Xiangyue Meng	2024	Two-sample unidirectional MR	gut microbiota	MiBioGen consortium		European(78%)			18340		migraine	IHGC		European			37500		IVW	OR	/	/	/
Exploring the Two-Way Link Between Migraines and Venous Thromboembo lism: A Bidirectional Two-Sample Mendelian Randomization Study	Yang Wang	2024	Two‐sample bidirectional MR	Venous thromboembolism (VTE)	FinnGen	finn-b-I9_VTE	European			218792	12	Migraine	IEU Open GWAS project	ukb-a-87	European			337159	11	IVW	OR	1.002	1.000–1.004	0.016
Exploring the Two-Way Link Between Migraines and Venous Thromboembo lism: A Bidirectional Two-Sample Mendelian Randomization Study	Yang Wang	2024	Two‐sample bidirectional MR	Migraine	IEU Open GWAS project	ukb-a-87	European			337159	11	Venous thromboembolism (VTE)	FinnGen	finn-b-I9_VTE	European			218792	12	IVW	OR	96.155	4.342–2129.458	0.04
Genetic causal relationship between immune diseases and migraine: a Mendelian randomization study	Guanglu Li	2024	Two‐sample bidirectional MR	migraine	IHGC,UKB,FinnGen		European	IHGC:102084 UKB:13597 FinnGen:18477	IHGC:771257 UKB:449336 FinnGen:287837	IHGC:873341 UKB:462933 FinnGen:306314		psoriasis	NA	IEU: ebi-a-GCST90019016	European	15967	28194	44161	23	IVW	OR	1.0033	0.8831-1.1398	0.76
Genetic causal relationship between immune diseases and migraine: a Mendelian randomization study	Guanglu Li	2024	Two‐sample bidirectional MR	MOA	IHGC,UKB,FinnGen		European	IHGC:102084 UKB:13597 FinnGen:18477	IHGC:771257 UKB:449336 FinnGen:287837	IHGC:873341 UKB:462933 FinnGen:306314		psoriasis	NA	IEU: ebi-a-GCST90019016	European	15967	28194	44161	5	IVW	OR	1.1057	0.9938-1.2303	0.06
Genetic causal relationship between immune diseases and migraine: a Mendelian randomization study	Guanglu Li	2024	Two‐sample bidirectional MR	MWA	IHGC,UKB,FinnGen		European	IHGC:102084 UKB:13597 FinnGen:18477	IHGC:771257 UKB:449336 FinnGen:287837	IHGC:873341 UKB:462933 FinnGen:306314		psoriasis	NA	IEU: ebi-a-GCST90019016	European	15967	28194	44161	12	IVW	OR	1.0213	0.9499-1.0980	0.56
Genetic causal relationship between immune diseases and migraine: a Mendelian randomization study	Guanglu Li	2024	Two‐sample bidirectional MR	psoriasis	NA	IEU: ebi-a-GCST90019016	European	15967	28194	44161		migraine	IHGC,UKB,FinnGen		European	IHGC:102084 UKB:13597 FinnGen:18477	IHGC:771257 UKB:449336 FinnGen:287837	IHGC:873341 UKB:462933 FinnGen:306314		IVW	OR	0.9823	0.9805-1.0043	0.2
Genetic causal relationship between immune diseases and migraine: a Mendelian randomization study	Guanglu Li	2024	Two‐sample bidirectional MR	psoriasis	NA	IEU: ebi-a-GCST90019016	European	15967	28194	44161		MOA	IHGC,FinnGen		European	IHGC:102084 FinnGen:18477	IHGC:771257 FinnGen:287837	IHGC:873341 FinnGen:306314		IVW	OR	1.0032	0.9706-1.0368	0.85
Genetic causal relationship between immune diseases and migraine: a Mendelian randomization study	Guanglu Li	2024	Two‐sample bidirectional MR	psoriasis	NA	IEU: ebi-a-GCST90019016	European	15967	28194	44161		MWA	IHGC,FinnGen		European	IHGC:102084 FinnGen:18477	IHGC:771257 FinnGen:287837	IHGC:873341 FinnGen:306314		IVW	OR	0.9565	0.9028-1.0142	0.25
Genetic causal relationship between immune diseases and migraine: a Mendelian randomization study	Guanglu Li	2024	Two‐sample bidirectional MR	T1D	NA	IEU: ebi-a-GCST010681	European	9266	15574	24840		migraine	IHGC,UKB,FinnGen		European	IHGC:102084 UKB:13597 FinnGen:18477	IHGC:771257 UKB:449336 FinnGen:287837	IHGC:873341 UKB:462933 FinnGen:306314		IVW	OR	0.9999	0.9995-1.0004	0.67
Genetic causal relationship between immune diseases and migraine: a Mendelian randomization study	Guanglu Li	2024	Two‐sample bidirectional MR	T1D	NA	IEU: ebi-a-GCST010681	European	9266	15574	24840		MOA	IHGC,FinnGen		European	IHGC:102084 FinnGen:18477	IHGC:771257 FinnGen:287837	IHGC:873341 FinnGen:306314		IVW	OR	0.9897	0.9728-1.0069	0.23
Genetic causal relationship between immune diseases and migraine: a Mendelian randomization study	Guanglu Li	2024	Two‐sample bidirectional MR	T1D	NA	IEU: ebi-a-GCST010681	European	9266	15574	24840		MWA	IHGC,FinnGen		European	IHGC:102084 FinnGen:18477	IHGC:771257 FinnGen:287837	IHGC:873341 FinnGen:306314		IVW	OR	0.9971	0.9812-1.0132	0.71
Genetic causal relationship between immune diseases and migraine: a Mendelian randomization study	Guanglu Li	2024	Two‐sample bidirectional MR	migraine	IHGC,UKB,FinnGen		European	IHGC:102084 UKB:13597 FinnGen:18477	IHGC:771257 UKB:449336 FinnGen:287837	IHGC:873341 UKB:462933 FinnGen:306314		T1D	NA	IEU: ebi-a-GCST010681	European	9266	15574	24840		IVW	OR	0.8753	0.7130-1.0746	0.35
Genetic causal relationship between immune diseases and migraine: a Mendelian randomization study	Guanglu Li	2024	Two‐sample bidirectional MR	MOA	IHGC,UKB,FinnGen		European	IHGC:102084 UKB:13597 FinnGen:18477	IHGC:771257 UKB:449336 FinnGen:287837	IHGC:873341 UKB:462933 FinnGen:306314		T1D	NA	IEU: ebi-a-GCST010681	European	9266	15574	24840		IVW	OR	0.9368	0.8079-1.0862	0.38
Genetic causal relationship between immune diseases and migraine: a Mendelian randomization study	Guanglu Li	2024	Two‐sample bidirectional MR	MWA	IHGC,UKB,FinnGen		European	IHGC:102084 UKB:13597 FinnGen:18477	IHGC:771257 UKB:449336 FinnGen:287837	IHGC:873341 UKB:462933 FinnGen:306314		T1D	NA	IEU: ebi-a-GCST010681	European	9266	15574	24840		IVW	OR	1.0049	0.9240-1.0928	0.91
Genetic causal relationship between immune diseases and migraine: a Mendelian randomization study	Guanglu Li	2024	Two‐sample bidirectional MR	rheumatoid arthritis	NA	GWAS-catalog: GCST90132223	European	22350	74823	97173		migraine	IHGC,UKB,FinnGen		European	IHGC:102084 UKB:13597 FinnGen:18477	IHGC:771257 UKB:449336 FinnGen:287837	IHGC:873341 UKB:462933 FinnGen:306314		IVW	OR	1.0085	0.9979-1.0271	0.25
Genetic causal relationship between immune diseases and migraine: a Mendelian randomization study	Guanglu Li	2024	Two‐sample bidirectional MR	rheumatoid arthritis	NA	GWAS-catalog: GCST90132223	European	22350	74823	97173		MOA	IHGC,UKB,FinnGen		European	IHGC:102084 UKB:13597 FinnGen:18477	IHGC:771257 UKB:449336 FinnGen:287837	IHGC:873341 UKB:462933 FinnGen:306314		IVW	OR	0.9689	0.9291-1.0105	0.14
Genetic causal relationship between immune diseases and migraine: a Mendelian randomization study	Guanglu Li	2024	Two‐sample bidirectional MR	rheumatoid arthritis	NA	GWAS-catalog: GCST90132223	European	22350	74823	97173		MWA	IHGC,UKB,FinnGen		European	IHGC:102084 UKB:13597 FinnGen:18477	IHGC:771257 UKB:449336 FinnGen:287837	IHGC:873341 UKB:462933 FinnGen:306314		IVW	OR	1.0071	0.9641-1.0521	0.75
Genetic causal relationship between immune diseases and migraine: a Mendelian randomization study	Guanglu Li	2024	Two‐sample bidirectional MR	migraine	IHGC,UKB,FinnGen		European	IHGC:102084 UKB:13597 FinnGen:18477	IHGC:771257 UKB:449336 FinnGen:287837	IHGC:873341 UKB:462933 FinnGen:306314		rheumatoid arthritis	NA	GWAS-catalog: GCST90132223	European	22350	74823	97173	22	IVW	OR	0.9815	0.8516-1.1314	0.75
Genetic causal relationship between immune diseases and migraine: a Mendelian randomization study	Guanglu Li	2024	Two‐sample bidirectional MR	MOA	IHGC,UKB,FinnGen		European	IHGC:102084 UKB:13597 FinnGen:18477	IHGC:771257 UKB:449336 FinnGen:287837	IHGC:873341 UKB:462933 FinnGen:306314		rheumatoid arthritis	NA	GWAS-catalog: GCST90132223	European	22350	74823	97173	5	IVW	OR	0.9939	0.8920-1.1075	0.91
Genetic causal relationship between immune diseases and migraine: a Mendelian randomization study	Guanglu Li	2024	Two‐sample bidirectional MR	MWA	IHGC,UKB,FinnGen		European	IHGC:102084 UKB:13597 FinnGen:18477	IHGC:771257 UKB:449336 FinnGen:287837	IHGC:873341 UKB:462933 FinnGen:306314		rheumatoid arthritis	NA	GWAS-catalog: GCST90132223	European	22350	74823	97173	14	IVW	OR	0.9531	0.8874-1.0236	0.18
Genetic causal relationship between immune diseases and migraine: a Mendelian randomization study	Guanglu Li	2024	Two‐sample bidirectional MR	systemic lupus erythematosus (SLE)	NA	IEU: ebi-a-GCST003156	European	5201	9066	14267		migraine	IHGC,UKB,FinnGen		European	IHGC:102084 UKB:13597 FinnGen:18477	IHGC:771257 UKB:449336 FinnGen:287837	IHGC:873341 UKB:462933 FinnGen:306314		IVW	OR	1.0014	0.9853-1.0123	0.47
Genetic causal relationship between immune diseases and migraine: a Mendelian randomization study	Guanglu Li	2024	Two‐sample bidirectional MR	systemic lupus erythematosus (SLE)	NA	IEU: ebi-a-GCST003156	European	5201	9066	14267		MOA	IHGC,UKB,FinnGen		European	IHGC:102084 UKB:13597 FinnGen:18477	IHGC:771257 UKB:449336 FinnGen:287837	IHGC:873341 UKB:462933 FinnGen:306314		IVW	OR	1.0026	0.9904-1.0149	0.68
Genetic causal relationship between immune diseases and migraine: a Mendelian randomization study	Guanglu Li	2024	Two‐sample bidirectional MR	systemic lupus erythematosus (SLE)	NA	IEU: ebi-a-GCST003156	European	5201	9066	14267		MWA	IHGC,UKB,FinnGen		European	IHGC:102084 UKB:13597 FinnGen:18477	IHGC:771257 UKB:449336 FinnGen:287837	IHGC:873341 UKB:462933 FinnGen:306314		IVW	OR	1.0069	0.9896-1.0244	0.43
Genetic causal relationship between immune diseases and migraine: a Mendelian randomization study	Guanglu Li	2024	Two‐sample bidirectional MR	migraine	IHGC,UKB,FinnGen		European	IHGC:102084 UKB:13597 FinnGen:18477	IHGC:771257 UKB:449336 FinnGen:287837	IHGC:873341 UKB:462933 FinnGen:306314		systemic lupus erythematosus (SLE)	NA	IEU: ebi-a-GCST003156	European	5201	9066	14267	18	IVW	OR	1.1536	0.9401-1.4156	0.05
Genetic causal relationship between immune diseases and migraine: a Mendelian randomization study	Guanglu Li	2024	Two‐sample bidirectional MR	MOA	IHGC,UKB,FinnGen		European	IHGC:102084 UKB:13597 FinnGen:18477	IHGC:771257 UKB:449336 FinnGen:287837	IHGC:873341 UKB:462933 FinnGen:306314		systemic lupus erythematosus (SLE)	NA	IEU: ebi-a-GCST003156	European	5201	9066	14267	5	IVW	OR	1.0686	0.8976-1.2722	0.45
Genetic causal relationship between immune diseases and migraine: a Mendelian randomization study	Guanglu Li	2024	Two‐sample bidirectional MR	MWA	IHGC,UKB,FinnGen		European	IHGC:102084 UKB:13597 FinnGen:18477	IHGC:771257 UKB:449336 FinnGen:287837	IHGC:873341 UKB:462933 FinnGen:306314		systemic lupus erythematosus (SLE)	NA	IEU: ebi-a-GCST003156	European	5201	9066	14267	13	IVW	OR	1.0155	0.8910-1.1574	0.81
Genetic causal relationship between immune diseases and migraine: a Mendelian randomization study	Guanglu Li	2024	Two‐sample bidirectional MR	allergic rhinitis (AR)	NA	IEU: ebi-a-GCST90086040	European	13936	42701	56637		migraine	IHGC,UKB,FinnGen		European	IHGC:102084 UKB:13597 FinnGen:18477	IHGC:771257 UKB:449336 FinnGen:287837	IHGC:873341 UKB:462933 FinnGen:306314		IVW	OR	1.0212	0.9513-1.1027	0.75
Genetic causal relationship between immune diseases and migraine: a Mendelian randomization study	Guanglu Li	2024	Two‐sample bidirectional MR	allergic rhinitis (AR)	NA	IEU: ebi-a-GCST90086040	European	13936	42701	56637		MOA	IHGC,UKB,FinnGen		European	IHGC:102084 UKB:13597 FinnGen:18477	IHGC:771257 UKB:449336 FinnGen:287837	IHGC:873341 UKB:462933 FinnGen:306314		IVW	OR	0.9743	0.8305-1.1431	0.77
Genetic causal relationship between immune diseases and migraine: a Mendelian randomization study	Guanglu Li	2024	Two‐sample bidirectional MR	allergic rhinitis (AR)	NA	IEU: ebi-a-GCST90086040	European	13936	42701	56637		MWA	IHGC,UKB,FinnGen		European	IHGC:102084 UKB:13597 FinnGen:18477	IHGC:771257 UKB:449336 FinnGen:287837	IHGC:873341 UKB:462933 FinnGen:306314		IVW	OR	1.0236	0.9273-1.1298	0.64
Genetic causal relationship between immune diseases and migraine: a Mendelian randomization study	Guanglu Li	2024	Two‐sample bidirectional MR	migraine	IHGC,UKB,FinnGen		European	IHGC:102084 UKB:13597 FinnGen:18477	IHGC:771257 UKB:449336 FinnGen:287837	IHGC:873341 UKB:462933 FinnGen:306314		allergic rhinitis (AR)	NA	IEU: ebi-a-GCST90086040	European	13936	42701	56637	23	IVW	OR	0.9769	0.8507-1.1212	0.74
Genetic causal relationship between immune diseases and migraine: a Mendelian randomization study	Guanglu Li	2024	Two‐sample bidirectional MR	MOA	IHGC,UKB,FinnGen		European	IHGC:102084 UKB:13597 FinnGen:18477	IHGC:771257 UKB:449336 FinnGen:287837	IHGC:873341 UKB:462933 FinnGen:306314		allergic rhinitis (AR)	NA	IEU: ebi-a-GCST90086040	European	13936	42701	56637	5	IVW	OR	0.9956	0.8967-1.1056	0.94
Genetic causal relationship between immune diseases and migraine: a Mendelian randomization study	Guanglu Li	2024	Two‐sample bidirectional MR	MWA	IHGC,UKB,FinnGen		European	IHGC:102084 UKB:13597 FinnGen:18477	IHGC:771257 UKB:449336 FinnGen:287837	IHGC:873341 UKB:462933 FinnGen:306314		allergic rhinitis (AR)	NA	IEU: ebi-a-GCST90086040	European	13936	42701	56637	13	IVW	OR	0.9915	0.9361-1.0502	0.77
Genetic causal relationship between immune diseases and migraine: a Mendelian randomization study	Guanglu Li	2024	Two‐sample bidirectional MR	asthma	NA	IEU: ebi-a-GCST006862	European	19954	107715	127669		migraine	IHGC,UKB,FinnGen		European	IHGC:102084 UKB:13597 FinnGen:18477	IHGC:771257 UKB:449336 FinnGen:287837	IHGC:873341 UKB:462933 FinnGen:306314		IVW	OR	0.9224	0.8816-1.0175	0.16
Genetic causal relationship between immune diseases and migraine: a Mendelian randomization study	Guanglu Li	2024	Two‐sample bidirectional MR	asthma	NA	IEU: ebi-a-GCST006862	European	19954	107715	127669		MOA	IHGC,UKB,FinnGen		European	IHGC:102084 UKB:13597 FinnGen:18477	IHGC:771257 UKB:449336 FinnGen:287837	IHGC:873341 UKB:462933 FinnGen:306314		IVW	OR	0.9861	0.9113-1.0671	0.72
Genetic causal relationship between immune diseases and migraine: a Mendelian randomization study	Guanglu Li	2024	Two‐sample bidirectional MR	asthma	NA	IEU: ebi-a-GCST006862	European	19954	107715	127669		MWA	IHGC,UKB,FinnGen		European	IHGC:102084 UKB:13597 FinnGen:18477	IHGC:771257 UKB:449336 FinnGen:287837	IHGC:873341 UKB:462933 FinnGen:306314		IVW	OR	1.0199	0.9376-1.1093	0.64
Genetic causal relationship between immune diseases and migraine: a Mendelian randomization study	Guanglu Li	2024	Two‐sample bidirectional MR	migraine	IHGC,UKB,FinnGen		European	IHGC:102084 UKB:13597 FinnGen:18477	IHGC:771257 UKB:449336 FinnGen:287837	IHGC:873341 UKB:462933 FinnGen:306314		asthma	NA	IEU: ebi-a-GCST006862	European	19954	107715	127669	18	IVW	OR	0.9185	0.7949-1.0613	0.22
Genetic causal relationship between immune diseases and migraine: a Mendelian randomization study	Guanglu Li	2024	Two‐sample bidirectional MR	MOA	IHGC,UKB,FinnGen		European	IHGC:102084 UKB:13597 FinnGen:18477	IHGC:771257 UKB:449336 FinnGen:287837	IHGC:873341 UKB:462933 FinnGen:306314		asthma	NA	IEU: ebi-a-GCST006862	European	19954	107715	127669	4	IVW	OR	0.8926	0.7888-1.0101	0.07
Genetic causal relationship between immune diseases and migraine: a Mendelian randomization study	Guanglu Li	2024	Two‐sample bidirectional MR	MWA	IHGC,UKB,FinnGen		European	IHGC:102084 UKB:13597 FinnGen:18477	IHGC:771257 UKB:449336 FinnGen:287837	IHGC:873341 UKB:462933 FinnGen:306314		asthma	NA	IEU: ebi-a-GCST006862	European	19954	107715	127669	6	IVW	OR	0.9486	0.7357-1.2230	0.68
Genetic evidence for the causal relationships between migraine, dementia, and longitudinal brain atrophy	Lei Zhao	2024	Two-sample unidirectional MR	migraine	UKB		European	29209	172931	202140		AD	UKB		European	111326	677663	788989		IVW	OR	1.097	1.040-1.158	7.03 × 10− 4
Genetic evidence for the causal relationships between migraine, dementia, and longitudinal brain atrophy	Lei Zhao	2024	Two-sample unidirectional MR	MOA	UKB		European	8348	139622	147970		AD	UKB		European	111326	677663	788989		IVW	OR	1.091	1.059-1.123	6.95 × 10− 9
Genetic evidence for the causal relationships between migraine, dementia, and longitudinal brain atrophy	Lei Zhao	2024	Two-sample unidirectional MR	MWA	UKB		European	6332	144883	151215		AD	UKB		European	111326	677663	788989		IVW	OR	1.018	0.992-1.045	0.156
Genetic evidence for the causal relationships between migraine, dementia, and longitudinal brain atrophy	Lei Zhao	2024	Two-sample unidirectional MR	migraine	UKB		European	29209	172931	202140		VaD	FinnGen	FinnGen R9	European	2335	360778	263113		IVW	OR	0.855	0.686-1.067	0.166
Genetic evidence for the causal relationships between migraine, dementia, and longitudinal brain atrophy	Lei Zhao	2024	Two-sample unidirectional MR	migraine	UKB		European	29209	172931	202140		FTD			European	2154	4308	6462		IVW	OR	0.87	0.602-1.257	0.459
Genetic evidence for the causal relationships between migraine, dementia, and longitudinal brain atrophy	Lei Zhao	2024	Two-sample unidirectional MR	migraine	UKB		European	29209	172931	202140		LBD			European	2591	4027	6618		IVW	OR	0.956	0.762-1.200	0.698
Genetic liability to migraine and functional outcome after ischemic stroke.	Mengmeng Wang	2023	Two-sample unidirectional MR	migraine	IHGC2016, 23andMe, UK Biobank, GeneRIS, and HUNT	the largest GWAS meta-analysis of 102,084 migraine cases and 771,257 controls.	European	102084	771257	873341	91	ischemic stroke	GIGASTROKE consortium	/	European	62100	1234808	1296908		IVW	OR	0.98	0.94–1.01	0.219
Genetic liability to migraine and functional outcome after ischemic stroke.	Mengmeng Wang	2023	Two-sample unidirectional MR	MOA	IHGC2016, 23andMe, UK Biobank, GeneRIS, and HUNT	the largest GWAS meta-analysis of 102,084 migraine cases and 771,257 controls.	European	102084	771257	873341	15	ischemic stroke	GIGASTROKE consortium	/	European	62100	1234808	1296908		IVW	OR	1.12	0.94-1.34	0.199
Genetic liability to migraine and functional outcome after ischemic stroke.	Mengmeng Wang	2023	Two-sample unidirectional MR	MWA	IHGC2016, 23andMe, UK Biobank, GeneRIS, and HUNT	the largest GWAS meta-analysis of 102,084 migraine cases and 771,257 controls.	European	102084	771257	873341	4	ischemic stroke	GIGASTROKE consortium	/	European	62100	1234808	1296908		IVW	OR	1.25	0.68-2.31	0.478
Genetic Overlap Analysis Identifies a Shared Etiology between Migraine and Headache with Type 2 Diabetes	Islam, M. R	2022	Two‐sample bidirectional MR	T2D	DIAGRAM consortium		European	74124	288719	362843		migraine	IHGC		European	102084	771257	873341		IVW	OR	0.98	0.96–1.00	0.1
Genetic Overlap Analysis Identifies a Shared Etiology between Migraine and Headache with Type 2 Diabetes	Islam, M. R	2022	Two‐sample bidirectional MR	migraine	IHGC		European	102084	771257	873341		T2D	DIAGRAM consortium		European	74124	288719	362843		IVW	OR	0.98	0.91–1.05	0.59
Genetic Predisposition to Periodontitis and Risk of Migraine: A Two-Sample Mendelian Randomization Study	Zhen-Ni Zhao	2023	Two‐sample bidirectional MR	periodontitis (PD)	The Gene-Lifestyle Interactions in Dental Endpoints collaboration	Shungin et al. (2019, 31235808)	European	17353	28210	45563	15	migraine	UKB	Bycroft, Clare et al. (2018, 30305743)	European	1072	360122	361194		IVW	OR	0.07	2.04E−09-2.65E+06	0.77
Genetic Predisposition to Periodontitis and Risk of Migraine: A Two-Sample Mendelian Randomization Study	Zhen-Ni Zhao	2023	Two‐sample bidirectional MR	migraine	UKB	Bycroft, Clare et al. (2018, 30305743)	European	1072	360122	361194	7	periodontitis (PD)	The Gene-Lifestyle Interactions in Dental Endpoints collaboration	Shungin et al. (2019, 31235808)	European	17353	28210	45563		IVW	OR	1	0.99-1.00	0.65
Habitual sleep disturbances and migraine: a Mendelian randomization study	Daghlas, I	2020	Two‐sample bidirectional MR	insomnia	UKB		European			≥237627		migraine	IHGC		European	59674	316078	375752		IVW	OR	1.09	1.02-1.16	0.015
Habitual sleep disturbances and migraine: a Mendelian randomization study	Daghlas, I	2020	Two‐sample bidirectional MR	difficulty awakening	UKB		European			≥237627		migraine	IHGC		European	59674	316078	375752		IVW	OR	1.37	1.12-1.68	0.002
Habitual sleep disturbances and migraine: a Mendelian randomization study	Daghlas, I	2020	Two‐sample bidirectional MR	migraine	IHGC		European	59674	316078	375752		insomnia	UKB		European			≥237627		IVW	OR	0.02	0.00-0.05	0.09
Habitual sleep disturbances and migraine: a Mendelian randomization study	Daghlas, I	2020	Two‐sample bidirectional MR	migraine	IHGC		European	59674	316078	375752		difficulty awakening	UKB		European			≥237627		IVW	OR	0	-0.01-0.01	0.75
Higher Circulating Vitamin D Levels Are Associated With Decreased Migraine Risk: A Mendelian Randomization Study	Peng-Peng Niu	2022	Two‐sample bidirectional MR	higher serum vitamin D levels	UK biobank SUNLIGHT Consortium GWAS		European			417,580 79,366		migraine	UK biobank,GenerISK,HUNT,GERA cohort,FinnGen		European					IVW	OR	0.916	0.859-0.977	0.008
Higher Circulating Vitamin D Levels Are Associated With Decreased Migraine Risk: A Mendelian Randomization Study	Peng-Peng Niu	2022	Two‐sample bidirectional MR	higher serum vitamin D levels	UK biobank SUNLIGHT Consortium GWAS		European			417,580 79,366		MWA	FinnGen,Gormley et al.		European					IVW	OR	0.921	0.813-1.044	0.197
Higher Circulating Vitamin D Levels Are Associated With Decreased Migraine Risk: A Mendelian Randomization Study	Peng-Peng Niu	2022	Two‐sample bidirectional MR	higher serum vitamin D levels	UK biobank SUNLIGHT Consortium GWAS		European			417,580 79,366		MOA	FinnGen,Gormley et al.		European					IVW	OR	0.906	0.801-1.025	0.115
Higher Circulating Vitamin D Levels Are Associated With Decreased Migraine Risk: A Mendelian Randomization Study	Peng-Peng Niu	2022	Two‐sample bidirectional MR	migraine	UK biobank,GenerISK,HUNT,GERA cohort,FinnGen		European					higher serum vitamin D levels	UK biobank SUNLIGHT Consortium GWAS		European			417,580 79,366		IVW	OR	0.984	0.970-0.997	0.019
Higher Circulating Vitamin D Levels Are Associated With Decreased Migraine Risk: A Mendelian Randomization Study	Peng-Peng Niu	2022	Two‐sample bidirectional MR	MWA	FinnGen,Gormley et al.		European					higher serum vitamin D levels	UK biobank SUNLIGHT Consortium GWAS		European			417,580 79,366		IVW	OR	/	/	/
Higher Circulating Vitamin D Levels Are Associated With Decreased Migraine Risk: A Mendelian Randomization Study	Peng-Peng Niu	2022	Two‐sample bidirectional MR	MOA	FinnGen,Gormley et al.		European					higher serum vitamin D levels	UK biobank SUNLIGHT Consortium GWAS		European			417,580 79,366		IVW	OR	/	/	/
HMG-CoA reductase is a potential therapeutic target for migraine: a mendelian randomization study.	Kang Qu	2024	Two-sample unidirectional MR	LDL-C	UK Biobank		European			431167		migraine	IHGC		European	48975	540381	589356		IVW	OR	/	/	/
HMG-CoA reductase is a potential therapeutic target for migraine: a mendelian randomization study.	Kang Qu	2024	Two-sample unidirectional MR	APOB	UK Biobank		European			439214		migraine	IHGC		European	48975	540381	589356		IVW	OR	/	/	/
HMG-CoA reductase is a potential therapeutic target for migraine: a mendelian randomization study.	Kang Qu	2024	Two-sample unidirectional MR	TC	UK Biobank		European			342508		migraine	IHGC		European	48975	540381	589356		IVW	OR	/	/	/
Identifying Suitable Targets for Alzheimer's Disease and Other Eight Common Neurological Disorders Using the Human Plasma Proteome: A Mendelian Randomization Study	Tao Wei	2023	Two-sample unidirectional MR	neuralized E3 ubiquitin-protein ligase 1	INTERVAL		European			3301		migraine	IHGC		European	48975	540381	589356		IVW	OR	0.914	0.878–0.952	1.48×10-5
Identifying therapeutic target genes for migraine by systematic druggable genome-wide Mendelian randomization.	Chengcheng Zhang	2024	Two-sample unidirectional MR	blood cis-eQTL	eQTLGen	https://eqtlgen.org/	European			31684		migraine	IHGC		European	48975	540381	589356		IVW	OR
Identifying therapeutic target genes for migraine by systematic druggable genome-wide Mendelian randomization.	Chengcheng Zhang	2024	Two-sample unidirectional MR	brain cis-eQTL	PsychENCODE	http://resource.psychencode.org	NA			1387		migraine	IHGC		European	48975	540381	589356		IVW	OR
Independent causal effect of migraines on Alzheimer's disease risk: a multivariate Mendelian randomization study	Chengfeng Xu	2024	Two-sample unidirectional MR	migraine	UKB		European	13971	470627	484598		AD	UKB,FinnGen		European	39106	46828	85934	11	IVW	OR	1.54	1.18- 2.00	<0.01
Investigating the causal association between systemic lupus erythematosus and migraine using Mendelian randomization analysis	Danfeng Xu	2024	Two-sample unidirectional MR	SLE	Bentham J et al.		European	5201	9066	14267	42	migraine				15905	264662	280567		IVW	OR	1.01	0.99-1.03	0.271
Investigating the causal association between systemic lupus erythematosus and migraine using Mendelian randomization analysis	Danfeng Xu	2024	Two-sample unidirectional MR	SLE	Bentham J et al.		European	5201	9066	14267	41	MOA				5787	264662	270449		IVW	OR	0.99	0.96-1.02	0.331
Investigating the causal association between systemic lupus erythematosus and migraine using Mendelian randomization analysis	Danfeng Xu	2024	Two-sample unidirectional MR	SLE	Bentham J et al.		European	5201	9066	14267	41	MWA				6780	264662	271442		IVW	OR	1.05	1.02-1.08	0.001
Lipids, lipid-modifying drug target genes and migraine: a Mendelian randomization study	Bi, Y	2023	Two-sample unidirectional MR	LDL-C	Global Lipids Genetics Consortium (GLGC),UKB		NA			NA		migraine	FinnGen,Choquet et al,UKB		European(92.55%)	37399	710824	7392223		IVW	OR	0.98	0.94-1.02	0.369
Lipids, lipid-modifying drug target genes and migraine: a Mendelian randomization study	Bi, Y	2023	Two-sample unidirectional MR	TG	Global Lipids Genetics Consortium (GLGC),UKB		NA			NA		migraine	FinnGen,Choquet et al,UKB		European(92.55%)	37399	710824	7392223		IVW	OR	1.04	0.97-1.10	0.287
Lipids, lipid-modifying drug target genes and migraine: a Mendelian randomization study	Bi, Y	2023	Two-sample unidirectional MR	HDL-C	Global Lipids Genetics Consortium (GLGC),UKB		NA			NA		migraine	FinnGen,Choquet et al,UKB		European(92.55%)	37399	710824	7392223		IVW	OR	0.96	0.91-1.02	0.199
Lipids, lipid-modifying drug target genes and migraine: a Mendelian randomization study	Bi, Y	2023	Two-sample unidirectional MR	Apo-B	Global Lipids Genetics Consortium (GLGC),UKB		NA			NA		migraine	FinnGen,Choquet et al,UKB		European(92.55%)	37399	710824	7392223		IVW	OR	1.00	0.95-1.05	0.931
Lipids, lipid-modifying drug target genes and migraine: a Mendelian randomization study	Bi, Y	2023	Two-sample unidirectional MR	Apo-A1	Global Lipids Genetics Consortium (GLGC),UKB		NA			NA		migraine	FinnGen,Choquet et al,UKB		European(92.55%)	37399	710824	7392223		IVW	OR	0.93	0.88-0.98	0.009
Mediators of the association between depression and migraine: a mendelian randomization study	Yang Li	2024	Two-sample unidirectional MR	depression	PGC,UKB	PGC2913,a deCODE13 GenScotland78,79 GERA80 iPSYCH81 UK Biobank 82 (pilot data release) 23andMe28 (discovery sample)c	European	170756	329443	500199	46	migraine	IHGC	IHGC2016a,23andMeb,UKBB,GeneRISK,HUNT	European	102084	771257	873341	/	IVW	OR	1.321	1.184-1.473	6.17e-07
Mediators of the association between depression and migraine: a mendelian randomization study	Yang Li	2024	Two-sample unidirectional MR	major depressive disorder	PGC	PGC2913,a deCODE13 GenScotland78,79 GERA80 iPSYCH81 UK Biobank 82 (pilot data release) 23andMe28 (discovery sample)c	European	135458	344901	480359	33	migraine	IHGC	IHGC2016a,23andMeb,UKBB,GeneRISK,HUNT	European	102084	771257	873341	/	IVW	OR	1.262	1.114-1.431	0.000267
Mediators of the association between depression and migraine: a mendelian randomization study	Yang Li	2024	Two-sample unidirectional MR	insomnia	UKB	HUNT Study(n = 14,923 cases, 47,610 controls),Partners Biobank (n = 2,217 cases, 14,240 controls),UK Biobank 7-d accelerometry (n = 84,745)	European	129270	345022	474292	36	migraine	IHGC	IHGC2016a,23andMeb,UKBB,GeneRISK,HUNT	European	102084	771257	873341	/	IVW	OR	1.766	1.120-2.784	0.0144
Mediators of the association between depression and migraine: a mendelian randomization study	Yang Li	2024	Two-sample unidirectional MR	Sleep duration	UKB	Dashti, et al.	European			446118	60	migraine	IHGC	IHGC2016a,23andMeb,UKBB,GeneRISK,HUNT	European	102084	771257	873341	/	IVW	OR	0.995	0.822, 1.204	0.96
Mediators of the association between depression and migraine: a mendelian randomization study	Yang Li	2024	Two-sample unidirectional MR	Short sleep duration	UKB	Dashti, et al.	European	106192	305742	411934	24	migraine	IHGC	IHGC2016a,23andMeb,UKBB,GeneRISK,HUNT	European	102084	771257	873341	/	IVW	OR	1.344	0.610, 2.964	0.46
Mediators of the association between depression and migraine: a mendelian randomization study	Yang Li	2024	Two-sample unidirectional MR	Daytime sleepiness	UKB	Wang, et al.	European			4,52,071	35	migraine	IHGC	IHGC2016a,23andMeb,UKBB,GeneRISK,HUNT	European	102084	771257	873341	/	IVW	OR	0.903	0.465, 1.754	0.76
Mediators of the association between depression and migraine: a mendelian randomization study	Yang Li	2024	Two-sample unidirectional MR	Napping	UKB	Dashti, et al.	European			4,52,633	101	migraine	IHGC	IHGC2016a,23andMeb,UKBB,GeneRISK,HUNT	European	102084	771257	873341	/	IVW	OR	1.068	0.805, 1.416	0.65
Mendelian randomization analysis does not reveal a causal association between migraine and Meniere's disease	Kangjia Zhang	2024	Two‐sample bidirectional MR	Meniere’s disease	NA	ebi-a-GCST90018880	NA	1526	481248	482774	12	migraine	NA	ebi-a-GCST90038646	NA	13971	470627	484598		IVW	OR	0.999	NA	0.02
Mendelian randomization analysis does not reveal a causal association between migraine and Meniere's disease	Kangjia Zhang	2024	Two‐sample bidirectional MR	migraine	NA	ebi-a-GCST90038646	NA	13971	470627	484598		Meniere’s disease	NA	ebi-a-GCST90018880	NA	1526	481248	482774	13	IVW	OR	0.551	NA	0.825
Mendelian randomization study of lipid metabolism characteristics and migraine risk	Hong, P	2024	Two-sample unidirectional MR	HDL-C	Global Lipids Genetic Consortium,UK biobank		European			1320000		migraine	FinnGen	finn-b-G6_MIGRAINE	European	8547	176107	184654	13	IVW	OR	0.96	0.54-1.72	0.892
Mendelian randomization study of lipid metabolism characteristics and migraine risk	Hong, P	2024	Two-sample unidirectional MR	HDL-C	Global Lipids Genetic Consortium,UK biobank		European			1320000		MWA	FinnGen	finn-b-G6_MIGRAINE_WITH_AURA	European	3541	176107	179648	13	IVW	OR	0.99	0.42-2.34	0.978
Mendelian randomization study of lipid metabolism characteristics and migraine risk	Hong, P	2024	Two-sample unidirectional MR	HDL-C	Global Lipids Genetic Consortium,UK biobank		European			1320000		MOA	FinnGen	finn-b-G6_MIGRAINE_NO_AURA	European	3215	176107	179322	13	IVW	OR	1.01	0.41-2.49	0.991
Mendelian randomization study of lipid metabolism characteristics and migraine risk	Hong, P	2024	Two-sample unidirectional MR	LDL-C	Global Lipids Genetic Consortium,UK biobank		European			1320000		migraine	FinnGen	finn-b-G6_MIGRAINE	European	8547	176107	184654	20	IVW	OR	1.47	0.40-5.49	0.562
Mendelian randomization study of lipid metabolism characteristics and migraine risk	Hong, P	2024	Two-sample unidirectional MR	LDL-C	Global Lipids Genetic Consortium,UK biobank		European			1320000		MWA	FinnGen	finn-b-G6_MIGRAINE_WITH_AURA	European	3541	176107	179648	20	IVW	OR	3.11	0.44-22.09	0.256
Mendelian randomization study of lipid metabolism characteristics and migraine risk	Hong, P	2024	Two-sample unidirectional MR	LDL-C	Global Lipids Genetic Consortium,UK biobank		European			1320000		MOA	FinnGen	finn-b-G6_MIGRAINE_NO_AURA	European	3215	176107	179322	20	IVW	OR	2.91	0.37-22.89	0.311
Mendelian randomization study of lipid metabolism characteristics and migraine risk	Hong, P	2024	Two-sample unidirectional MR	nonHDL-C	Global Lipids Genetic Consortium,UK biobank		European			1320000		migraine	FinnGen	finn-b-G6_MIGRAINE	European	8547	176107	184654	13	IVW	OR	0.55	0.31-0.95	0.056
Mendelian randomization study of lipid metabolism characteristics and migraine risk	Hong, P	2024	Two-sample unidirectional MR	nonHDL-C	Global Lipids Genetic Consortium,UK biobank		European			1320000		MWA	FinnGen	finn-b-G6_MIGRAINE_WITH_AURA	European	3541	176107	179648	13	IVW	OR	0.89	0.52-1.54	0.678
Mendelian randomization study of lipid metabolism characteristics and migraine risk	Hong, P	2024	Two-sample unidirectional MR	nonHDL-C	Global Lipids Genetic Consortium,UK biobank		European			1320000		MOA	FinnGen	finn-b-G6_MIGRAINE_NO_AURA	European	3215	176107	179322	13	IVW	OR	0.82	0.49-1.38	0.456
Mendelian randomization study of lipid metabolism characteristics and migraine risk	Hong, P	2024	Two-sample unidirectional MR	TC	Global Lipids Genetic Consortium,UK biobank		European			1320000		migraine	FinnGen	finn-b-G6_MIGRAINE	European	8547	176107	184654	13	IVW	OR	0.81	0.57-1.15	0.233
Mendelian randomization study of lipid metabolism characteristics and migraine risk	Hong, P	2024	Two-sample unidirectional MR	TC	Global Lipids Genetic Consortium,UK biobank		European			1320000		MWA	FinnGen	finn-b-G6_MIGRAINE_WITH_AURA	European	3541	176107	179648	13	IVW	OR	0.71	0.42-1.20	0.202
Mendelian randomization study of lipid metabolism characteristics and migraine risk	Hong, P	2024	Two-sample unidirectional MR	TC	Global Lipids Genetic Consortium,UK biobank		European			1320000		MOA	FinnGen	finn-b-G6_MIGRAINE_NO_AURA	European	3215	176107	179322	13	IVW	OR	0.87	0.50-1.51	0.624
Mendelian randomization study of lipid metabolism characteristics and migraine risk	Hong, P	2024	Two-sample unidirectional MR	TG	Global Lipids Genetic Consortium,UK biobank		European			1320000		migraine	FinnGen	finn-b-G6_MIGRAINE	European	8547	176107	184654	11	IVW	OR	1.3	0.58-2.95	0.525
Mendelian randomization study of lipid metabolism characteristics and migraine risk	Hong, P	2024	Two-sample unidirectional MR	TG	Global Lipids Genetic Consortium,UK biobank		European			1320000		MWA	FinnGen	finn-b-G6_MIGRAINE_WITH_AURA	European	3541	176107	179648	11	IVW	OR	2.07	0.49-8.81	0.324
Mendelian randomization study of lipid metabolism characteristics and migraine risk	Hong, P	2024	Two-sample unidirectional MR	TG	Global Lipids Genetic Consortium,UK biobank		European			1320000		MOA	FinnGen	finn-b-G6_MIGRAINE_NO_AURA	European	3215	176107	179322	11	IVW	OR	1.44	0.44-4.72	0.547
Migraine and Ischemic Stroke: A Mendelian Randomization Study	Mei-Jun Shu	2022	Two-sample unidirectional MR	migraine	GERA,UKB	the largest GWAS meta-analysis, which included 889,018 participants (85,726 migraine cases)	European	85726	803292	889018	65	ischemic stroke	MEGASTROKE consortium	GWAS meta-analysis	European	40585	406111	438847	53	IVW	OR	0.935	0.851, 1.027	0.159
Migraine and white matter lesions: a mendelian randomization study	Huo, J	2023	Two‐sample bidirectional MR	white matter lesions (WMLs)	UKB		European			20000		migraine	IHGC		European	48975	550381	599356		IVW	OR	/	/	/
Migraine and white matter lesions: a mendelian randomization study	Huo, J	2023	Two‐sample bidirectional MR	migraine	IHGC		European	48975	550381	599356		white matter lesions (WMLs)	UKB		European			20000		IVW	OR	/	/	/
Migraine Association with Alzheimer's Disease Risk: Evidence from the UK Biobank Cohort Study and Mendelian Randomization	Geng, C	2024	Two‐sample bidirectional MR	migraine	IHGC		European	102084	771257	873341		AD	UKB		European	85934	401577	487511	59	IVW	OR	2.315	1.029–5.234	0.002
Migraine Association with Alzheimer's Disease Risk: Evidence from the UK Biobank Cohort Study and Mendelian Randomization	Geng, C	2024	Two‐sample bidirectional MR	AD	UKB		European	85934	401577	487511	58	migraine	IHGC		European	102084	771257	873341		IVW	OR	1	0.999–1.006	0.971
Migraine, chronic kidney disease and kidney function: observational and genetic analyses	Wenqiang Zhang	2023	Two‐sample bidirectional MR	migraine	IHGC		European	102084	771257	873341	123	chronic kidney disease (CKD)	CKDGen		European and Japanese ancestries	41395	439303	480698	27	IVW	OR	1.03	0.98–1.09	0.28
Migraine, chronic kidney disease and kidney function: observational and genetic analyses	Wenqiang Zhang	2023	Two‐sample bidirectional MR	chronic kidney disease (CKD)	CKDGen		European and Japanese ancestries	41395	439303	480698	27	migraine	IHGC		European	102084	771257	873341	123	IVW	OR	1.03	0.99-1.08	0.17
Migraine, inflammatory bowel disease and celiac disease: A Mendelian randomization study	Nike Zoe Welander	2023	Two‐sample bidirectional MR	IBD	UK IBD Genetics Consortium (UKIBDGC) and UK10K Consortium		European	25042	34915	59957	97	migraine	IHGC，23andMe		European	59674	316078	375752		IVW	OR	1.00	0.99-1.02	0.703
Migraine, inflammatory bowel disease and celiac disease: A Mendelian randomization study	Nike Zoe Welander	2023	Two‐sample bidirectional MR	IBD	UK IBD Genetics Consortium (UKIBDGC) and UK10K Consortium		European	25042	34915	59957	97	MOA	IHGC，23andMe		European	8348	139622	147970		IVW	OR	1.01	0.97-1.05	0.637
Migraine, inflammatory bowel disease and celiac disease: A Mendelian randomization study	Nike Zoe Welander	2023	Two‐sample bidirectional MR	IBD	UK IBD Genetics Consortium (UKIBDGC) and UK10K Consortium		European	25042	34915	59957	97	MWA	IHGC，23andMe		European	6332	144883	151215		IVW	OR	0.99	0.95-1.04	0.814
Migraine, inflammatory bowel disease and celiac disease: A Mendelian randomization study	Nike Zoe Welander	2023	Two‐sample bidirectional MR	celiac disease	1000 Genomes Project pilot European CEU dataset and data from additional resequencing studies		European	11812	11837	23649	34	migraine	IHGC，23andMe		European	59674	316078	375752		IVW	OR	1.00	0.99-1.02	0.912
Migraine, inflammatory bowel disease and celiac disease: A Mendelian randomization study	Nike Zoe Welander	2023	Two‐sample bidirectional MR	celiac disease	1000 Genomes Project pilot European CEU dataset and data from additional resequencing studies		European	11812	11837	23649	34	MOA	IHGC，23andMe		European	8348	139622	147970		IVW	OR	0.95	0.92-0.99	0.006
Migraine, inflammatory bowel disease and celiac disease: A Mendelian randomization study	Nike Zoe Welander	2023	Two‐sample bidirectional MR	celiac disease	1000 Genomes Project pilot European CEU dataset and data from additional resequencing studies		European	11812	11837	23649	34	MWA	IHGC，23andMe		European	6332	144883	151215		IVW	OR	1.04	1.00-1.08	0.045
Migraine, inflammatory bowel disease and celiac disease: A Mendelian randomization study	Nike Zoe Welander	2023	Two‐sample bidirectional MR	migraine	IHGC，23andMe		European	59674	316078	375752		IBD	UK IBD Genetics Consortium (UKIBDGC) and UK10K Consortium		European	25042	34915	59957	24	IVW	OR	1.08	0.96-1.22	0.181
Migraine, inflammatory bowel disease and celiac disease: A Mendelian randomization study	Nike Zoe Welander	2023	Two‐sample bidirectional MR	MOA	IHGC，23andMe		European	8348	139622	147970		IBD	UK IBD Genetics Consortium (UKIBDGC) and UK10K Consortium		European	25042	34915	59957	4	IVW	OR	1.06	0.96-1.16	0.614
Migraine, inflammatory bowel disease and celiac disease: A Mendelian randomization study	Nike Zoe Welander	2023	Two‐sample bidirectional MR	migraine	IHGC，23andMe		European	59674	316078	375752		celiac disease	1000 Genomes Project pilot European CEU dataset and data from additional resequencing studies		European	11812	11837	23649	8	IVW	OR	1.08	0.79-1.48	0.235
Migraine, inflammatory bowel disease and celiac disease: A Mendelian randomization study	Nike Zoe Welander	2023	Two‐sample bidirectional MR	MOA	IHGC，23andMe		European	8348	139622	147970		celiac disease	1000 Genomes Project pilot European CEU dataset and data from additional resequencing studies		European	11812	11837	23649	4	IVW	OR	1.04	0.84-1.28	0.745
Migraine, Stroke, and Cervical Arterial Dissection: Shared Genetics for a Triad of Brain Disorders with Vascular Involvement	Daghals, I	2022	Two-sample unidirectional MR	migraine	IHGC	1000 Genomes Project imputed data (hg19)	European	59674	316078	375752		cervical artery dissection(CeAD),	CADISP	HapMap (hg18) and 1000 Genomes Project	European	1393	14416	15809	109.1	IVW	OR	1.69	1.24 - 2.3	0.0009
Migraine, Stroke, and Cervical Arterial Dissection: Shared Genetics for a Triad of Brain Disorders with Vascular Involvement	Daghals, I	2022	Two-sample unidirectional MR	migraine	IHGC	1000 Genomes Project imputed data (hg19)	European	59674	316078	375752		large artery stroke(LAS)	MEGASTROKE consortium	1000 Genomes Project imputed data (hg19)	European	4373	297290	301663	74.4	IVW	OR	0.86	0.76 - 0.96	0.0067
Migraine, Stroke, and Cervical Arterial Dissection: Shared Genetics for a Triad of Brain Disorders with Vascular Involvement	Daghals, I	2022	Two-sample unidirectional MR	MOA	IHGC	1000 Genomes Project imputed data (hg19)	European	8348	139622	147970		cervical artery dissection(CeAD),	CADISP	HapMap (hg18) and 1000 Genomes Project	European	1393	14416	15809	109.1	IVW	OR	1.69	1.24 - 2.3	0.0009
Migraine, Stroke, and Cervical Arterial Dissection: Shared Genetics for a Triad of Brain Disorders with Vascular Involvement	Daghals, I	2022	Two-sample unidirectional MR	MOA	IHGC	1000 Genomes Project imputed data (hg19)	European	8348	139622	147970		large artery stroke(LAS)	MEGASTROKE consortium	1000 Genomes Project imputed data (hg19)	European	4373	297290	301663	74.4	IVW	OR	0.86	0.76 - 0.96	0.0067
Migraine, Stroke, and Cervical Arterial Dissection: Shared Genetics for a Triad of Brain Disorders with Vascular Involvement	Daghals, I	2022	Two-sample unidirectional MR	MWA	IHGC	1000 Genomes Project imputed data (hg19)	European	6332	144883	151215		cervical artery dissection(CeAD),	CADISP	HapMap (hg18) and 1000 Genomes Project	European	1393	14416	15809	109.1	IVW	OR	1.69	1.24 - 2.3	0.0009
Migraine, Stroke, and Cervical Arterial Dissection: Shared Genetics for a Triad of Brain Disorders with Vascular Involvement	Daghals, I	2022	Two-sample unidirectional MR	MWA	IHGC	1000 Genomes Project imputed data (hg19)	European	6332	144883	151215		large artery stroke(LAS)	MEGASTROKE consortium	1000 Genomes Project imputed data (hg19)	European	4373	297290	301663	74.4	IVW	OR	0.86	0.76 - 0.96	0.0067
Modifiable factors for migraine prophylaxis: A mendelian randomization analysis	Hui Zheng	2023	Two-sample unidirectional MR	years of schooling	Social Science Genetic Association Consortium (SSGAC)，UKB	PMID30038396	European			1100000	1271	MOA	FinnGen study	NA	European	MOA:3215	176107	182863	305	IVW	OR	0.57	0.44-0.75	0
Modifiable factors for migraine prophylaxis: A mendelian randomization analysis	Hui Zheng	2023	Two-sample unidirectional MR	years of schooling	Social Science Genetic Association Consortium (SSGAC)，UKB	PMID30038396	European			1100000	1271	MWA	FinnGen study	NA	European	MWA:3541	176107	182863	305	IVW	OR	0.86	0.68-1.09	0.216
No causal association between allergic rhinitis and migraine: a Mendelian randomization study	Hao Lv	2024	Two‐sample bidirectional MR	AR	UKB	ukb-b-7178	European	25486	87097	112583	31	migraine	FinnGen		European	8547	176107	184654		IVW	OR	0.816	0.511–1.302	0.394
No causal association between allergic rhinitis and migraine: a Mendelian randomization study	Hao Lv	2024	Two‐sample bidirectional MR	AR	UKB	ukb-b-7178	European	25486	87097	112583	31	MOA	FinnGen		European	3215	176107	179322		IVW	OR	1.022	0.490–2.131	0.954
No causal association between allergic rhinitis and migraine: a Mendelian randomization study	Hao Lv	2024	Two‐sample bidirectional MR	AR	UKB	ukb-b-7178	European	25486	87097	112583	31	MWA	FinnGen		European	3541	176107	179648		IVW	OR	0.69	0.298–1.593	0.384
No causal association between allergic rhinitis and migraine: a Mendelian randomization study	Hao Lv	2024	Two‐sample bidirectional MR	migraine	FinnGen		European	8547	176107	184654		AR	UKB	ukb-b-7178	European	25486	87097	112583	12	IVW	OR	1.001	0.991-1.011	0.868
No causal association between allergic rhinitis and migraine: a Mendelian randomization study	Hao Lv	2024	Two‐sample bidirectional MR	MOA	FinnGen		European	3215	176107	179322		AR	UKB	ukb-b-7178	European	25486	87097	112583	10	IVW	OR	0.994	0.987-1.001	0.099
No causal association between allergic rhinitis and migraine: a Mendelian randomization study	Hao Lv	2024	Two‐sample bidirectional MR	MWA	FinnGen		European	3541	176107	179648		AR	UKB	ukb-b-7178	European	25486	87097	112583	8	IVW	OR	1.002	0.992-1.013	0.681
No Causal Association Between Coffee Consumption and Risk of Migraine: A Mendelian Randomization Study	Chen, H	2022	Two-sample unidirectional MR	coffee consumption	UKB		British			375833		migraine	IHGC			59674	316078	375752		IVW	OR	0.97	0.83-1.14	0.71
No Causal Association Between Coffee Consumption and Risk of Migraine: A Mendelian Randomization Study	Chen, H	2022	Two-sample unidirectional MR	coffee consumption	UKB		British			375833		MOA				8348	139,622	147970		IVW	OR	0.97	0.72-1.30	0.83
No Causal Association Between Coffee Consumption and Risk of Migraine: A Mendelian Randomization Study	Chen, H	2022	Two-sample unidirectional MR	coffee consumption	UKB		British			375833		MWA				6332	144883	151215		IVW	OR	0.81	0.58-1.12	0.19
Noncausal effects between tea intake and migraine risk: a Mendelian randomization study	Jin, C	2023	Two-sample unidirectional MR	tea intake	UKB	IEU ID:ukb-b-6066	European			447485		migraine	IHGC		European			202140		IVW	OR	0.94	0.70-1.25	0.652
Noncausal effects between tea intake and migraine risk: a Mendelian randomization study	Jin, C	2023	Two-sample unidirectional MR	tea intake	UKB	IEU ID:ukb-b-6066	European			447485		MOA	IHGC		European	8348		147970		IVW	OR	0.9	0.52-1.54	0.692
Noncausal effects between tea intake and migraine risk: a Mendelian randomization study	Jin, C	2023	Two-sample unidirectional MR	tea intake	UKB	IEU ID:ukb-b-6066	European			447485		MWA	IHGC		European	6332		151215		IVW	OR	0.93	0.51-1.72	0.829
Psoriasis and risk of central neurological disorders in European populations: A mendelian randomization analysis	Ya Li	2024	Two-sample unidirectional MR	psoriasis	UKB	UKB-B-10537	European	5314	457619	462933		migraine	UKB	UKB-B-16868	European	13597	449336	462933		IVW	OR	0.99	0.94-1.05	0.78
Serum calcium and risk of migraine: a Mendelian randomization study	Peter Yin	2017	Two-sample unidirectional MR	elevation of serum calcium levels by 1 mg/dl	NA		NA			39400		migraine	NA		NA	23285	95425	118710		NA	OR	1.8	1.31-2.46	2.5 × 10-4
Serum calcium and risk of migraine: a Mendelian randomization study	Peter Yin	2017	Two-sample unidirectional MR	elevation of serum calcium levels by 1 mg/dl	NA		NA			39400		MOA	NA		NA			NA		NA	OR	2.57	1.49-4.43	6.6 × 10−4
Shared Molecular Genetic Mechanisms Underlie Endometriosis and Migraine Comorbidity	Emmanuel O. Adewuyi	2020	Two‐sample bidirectional MR	Underlie Endometriosis	IEC		European and Japanese ancestries	17054	191858	208912		migraine	IHGC		European	59674	316078	375752		IVW	OR	0.98	0.89 – 1.07	0.667
Shared Molecular Genetic Mechanisms Underlie Endometriosis and Migraine Comorbidity	Emmanuel O. Adewuyi	2020	Two‐sample bidirectional MR	migraine	IHGC		European	59674	316078	375752		Endometriosis	IEC		European and Japanese ancestries	17054	191858	208912		IVW	OR	NA	NA	NA
The causal role of smoking on the risk of headache. A Mendelian randomization analysis in the HUNT study	Johnsen, M. B.	2018	One-sample unidirectional MR	migraine	Nord-Trøndelag Health （HUNT）		Norway			58316		never smokers	Nord-Trøndelag Health （HUNT）		Norway			25666		IVW	OR	0.99	0.93-1.04	0.63
The causal role of smoking on the risk of headache. A Mendelian randomization analysis in the HUNT study	Johnsen, M. B.	2018	One-sample unidirectional MR	migraine	Nord-Trøndelag Health （HUNT）		Norway			58316		ever smokers	Nord-Trøndelag Health （HUNT）		Norway			NA		IVW	OR	0.97	0.92-1.03	0.32
The causal role of smoking on the risk of headache. A Mendelian randomization analysis in the HUNT study	Johnsen, M. B.	2018	One-sample unidirectional MR	migraine	Nord-Trøndelag Health （HUNT）		Norway			58316		former smokers	Nord-Trøndelag Health （HUNT）		Norway			14799		IVW	OR	1.01	0.93-1.09	0.82
The causal role of smoking on the risk of headache. A Mendelian randomization analysis in the HUNT study	Johnsen, M. B.	2018	One-sample unidirectional MR	migraine	Nord-Trøndelag Health （HUNT）		Norway			58316		current smokers	Nord-Trøndelag Health （HUNT）		Norway			15278		IVW	OR	0.95	0.89-1.03	0.21
The relationship between major depression and migraine: A bidirectional two-sample Mendelian randomization study	Xiaofeng Lv	2023	Two‐sample bidirectional MR	major depressive disorder (MDD)	IEU Open GWAS	ieu-b-102	European	170756	329443	500199		migraine		finn-b-G6 MIGRAINE	European	8547	176107	184654	47	IVW	OR	1.606	1.324-1.949	1.52e-06
The relationship between major depression and migraine: A bidirectional two-sample Mendelian randomization study	Xiaofeng Lv	2023	Two‐sample bidirectional MR	major depressive disorder (MDD)	IEU Open GWAS	ieu-b-102	European	170756	329443	500199		MWA		finn-b-G6 MIGRAINE WITH AURA	European	3541	176107	179648	47	IVW	OR	1.4	1.067-1.838	0.015
The relationship between major depression and migraine: A bidirectional two-sample Mendelian randomization study	Xiaofeng Lv	2023	Two‐sample bidirectional MR	major depressive disorder (MDD)	IEU Open GWAS	ieu-b-102	European	170756	329443	500199		MOA		finn-b-G6 MIGRAINE NO AURA	European	3215	176107	179322	27	IVW	OR	1.277	2.578-0.537	0.0009
The relationship between major depression and migraine: A bidirectional two-sample Mendelian randomization study	Xiaofeng Lv	2023	Two‐sample bidirectional MR	migraine		finn-b-G6 MIGRAINE	European	8547	176107	184654		major depressive disorder (MDD)	IEU Open GWAS	ieu-b-102	European	170756	329443	500199	10	IVW	OR	0.975	1.029-0.027	0.903
The relationship between major depression and migraine: A bidirectional two-sample Mendelian randomization study	Xiaofeng Lv	2023	Two‐sample bidirectional MR	MWA		finn-b-G6 MIGRAINE WITH AURA	European	3541	176107	179648		major depressive disorder (MDD)	IEU Open GWAS	ieu-b-102	European	170756	329443	500199	9	IVW	OR	1.023	0.988-1.060	0.198
The relationship between major depression and migraine: A bidirectional two-sample Mendelian randomization study	Xiaofeng Lv	2023	Two‐sample bidirectional MR	MOA		finn-b-G6 MIGRAINE NO AURA	European	3215	176107	179322		major depressive disorder (MDD)	IEU Open GWAS	ieu-b-102	European	170756	329443	500199	6	IVW	OR	1.009	0.975-1.044	0.618
To analyze the relationship between gut microbiota, metabolites and migraine: a two-sample Mendelian randomization study	Kang Qu	2024	Two‐sample bidirectional MR	gut microbiota	MiBioGen consortium		European(78%)			18340		migraine	IHGC		European	48975	450381	499356		IVW	OR	/	/	/
To analyze the relationship between gut microbiota, metabolites and migraine: a two-sample Mendelian randomization study	Kang Qu	2024	Two‐sample bidirectional MR	migraine	IHGC		European	48975	450381	499356		gut microbiota	MiBioGen consortium		European(78%)			18340		IVW	OR	/	/	/
Unraveling the link: exploring the causal relationship between diabetes, multiple sclerosis, migraine, and Alzheimer's disease through Mendelian randomization	Hua Xue	2023	Two-sample unidirectional MR	migraine	IHGC		European	102084	771257	873341		AD	Alzheimer Disease Genetics Consortium (ADGC)		European	21982	41944	63926		IVW	OR	20.264	0.124–3287.978	0.246
